# Supplementary material for: Ochratoxin A Degradation and Stress Response Mechanism of Brevundimonas naejangsanensis ML17 Determined by Transcriptomic Analysis
Source: Foods. 2024 Nov 21;13(23):3732. doi: 10.3390/foods13233732 (PMC11640390; doi:10.3390/foods13233732)
Supplement: Supplementary file 1 [file foods-13-03732-s001.zip]

Archive with 3 entries (3 files):
- Table S1 All co-expressed genes in the control and experimental groups.csv
- Table S2 Genes with significant differences in expression in the experimental group..csv
- Table S3 Functional enrichment analysis of differentially expressed genes.csv
