# Supplementary material for: Ochratoxin A Degradation and Stress Response Mechanism of Brevundimonas naejangsanensis ML17 Determined by Transcriptomic Analysis
Source: Foods. 2024 Nov 21;13(23):3732. doi: 10.3390/foods13233732 (PMC11640390; doi:10.3390/foods13233732)
Supplement: Supplementary file 1 [file foods-13-03732-s001.zip › Table S1 All co-expressed genes in the control and experimental groups.csv]

gene_id
gene1739
gene1999
gene0869
gene0868
gene0861
gene0860
gene0863
gene0862
gene0865
gene0864
gene0867
gene0866
gene2452
gene2453
gene2450
gene2451
gene2456
gene2457
gene0007
gene0006
gene0005
gene0004
gene0003
gene0002
gene0001
gene2455
gene0009
gene0008
gene1286
gene1287
gene1284
gene1285
gene1282
gene1283
gene1280
gene1281
gene2261
gene1288
gene1289
gene0139
gene0138
gene0133
gene0132
gene0131
gene0130
gene0137
gene0136
gene0135
gene0134
gene2260
gene2263
gene1358
gene1359
gene0254
gene0255
gene0252
gene0253
gene0250
gene0251
gene1350
gene1351
gene1352
gene1353
gene1354
gene1355
gene0258
gene0259
gene1035
gene1034
gene1037
gene1036
gene1031
gene1030
gene1033
gene1032
gene1039
gene1038
gene2264
gene2250
gene2251
gene2252
gene2253
gene2254
gene2255
gene2256
gene2257
gene2258
gene2259
gene2708
gene2709
gene1729
gene1728
gene1721
gene1720
gene1723
gene1722
gene1725
gene1724
gene1727
gene1726
gene2355
gene2354
gene2266
gene2356
gene2218
gene2219
gene1091
gene1090
gene2416
gene2214
gene2414
gene2415
gene2412
gene2413
gene2410
gene2215
gene2216
gene2418
gene2419
gene2217
gene1619
gene1618
gene1615
gene1614
gene1617
gene1616
gene1611
gene1610
gene1613
gene1612
gene0744
gene0745
gene0746
gene0747
gene0740
gene0540
gene0742
gene0743
gene2098
gene0541
gene0748
gene0749
gene2678
gene2679
gene2672
gene2673
gene2670
gene2671
gene2676
gene0518
gene2425
gene2675
gene2078
gene2079
gene2647
gene2070
gene2071
gene2072
gene2073
gene2074
gene2075
gene2076
gene2077
gene1501
gene1500
gene1503
gene1502
gene1505
gene1504
gene1507
gene1506
gene1509
gene1508
gene0920
gene0921
gene0922
gene0923
gene0924
gene0925
gene0926
gene0927
gene0928
gene0929
gene2526
gene2527
gene2524
gene2525
gene0818
gene0819
gene0814
gene0815
gene0816
gene0817
gene0810
gene0811
gene0812
gene0813
gene2520
gene2521
gene0038
gene0039
gene0032
gene0033
gene0030
gene0031
gene0036
gene0037
gene0034
gene0035
gene0429
gene2772
gene0428
gene1299
gene1298
gene1291
gene1290
gene1293
gene1292
gene1295
gene1294
gene1297
gene1296
gene0513
gene1833
gene1118
gene0422
gene0108
gene0109
gene0106
gene0107
gene0104
gene0105
gene0102
gene0103
gene0100
gene0101
gene1627
gene0512
gene1832
gene0249
gene0248
gene0241
gene0240
gene0243
gene0242
gene0245
gene0244
gene0247
gene0246
gene1349
gene1348
gene1343
gene1342
gene1341
gene1340
gene1347
gene1346
gene1345
gene1344
gene1472
gene2243
gene2242
gene2241
gene2240
gene2247
gene2246
gene2245
gene2244
gene2249
gene2248
gene2719
gene2718
gene1758
gene1759
gene1754
gene1755
gene1756
gene1757
gene1750
gene1751
gene1752
gene1753
gene1198
gene1199
gene1192
gene1193
gene1190
gene1191
gene1196
gene1197
gene1194
gene1195
gene2716
gene2409
gene2408
gene2401
gene2400
gene2403
gene2402
gene2405
gene2404
gene2407
gene2406
gene0757
gene0756
gene0755
gene0754
gene0753
gene0752
gene0751
gene0750
gene2710
gene2089
gene2088
gene0759
gene0758
gene2669
gene2668
gene2665
gene2664
gene2667
gene2666
gene2661
gene2660
gene2663
gene2662
gene2069
gene2068
gene2063
gene2062
gene2061
gene2060
gene2067
gene2066
gene2065
gene2064
gene1574
gene1575
gene1576
gene1577
gene1570
gene1571
gene1572
gene1573
gene1578
gene1579
gene0933
gene0932
gene0931
gene0930
gene0937
gene0936
gene0935
gene0934
gene0939
gene0938
gene1408
gene1409
gene0809
gene0808
gene0807
gene0806
gene0805
gene0804
gene0803
gene0802
gene0801
gene0800
gene0692
gene0693
gene1853
gene0029
gene0698
gene1852
gene0025
gene0024
gene0027
gene0026
gene0021
gene0020
gene0023
gene0022
gene1850
gene1857
gene1856
gene1992
gene1993
gene1990
gene1991
gene1996
gene1855
gene1994
gene1995
gene1998
gene1854
gene1978
gene1979
gene1970
gene1971
gene1972
gene1973
gene1974
gene1975
gene1976
gene1977
gene0111
gene0110
gene0113
gene0112
gene0115
gene0114
gene0117
gene0116
gene0119
gene0118
gene2575
gene1824
gene2454
gene0238
gene0239
gene0234
gene0235
gene0236
gene0237
gene0230
gene0231
gene0232
gene0233
gene1378
gene1379
gene1376
gene1377
gene1374
gene1375
gene1372
gene1373
gene1370
gene1371
gene0582
gene0583
gene0580
gene0581
gene0586
gene0587
gene0584
gene0585
gene0588
gene0589
gene0340
gene0341
gene0342
gene0343
gene0344
gene0345
gene0346
gene0347
gene0348
gene0349
gene2276
gene2277
gene2274
gene2275
gene2272
gene2273
gene2270
gene2271
gene2278
gene2279
gene2417
gene1749
gene1748
gene1747
gene1746
gene1745
gene1744
gene1743
gene1742
gene1741
gene1740
gene0696
gene0697
gene0694
gene0695
gene1189
gene1188
gene0690
gene0691
gene1185
gene1184
gene1187
gene1186
gene1181
gene1180
gene1183
gene0699
gene2478
gene2479
gene2474
gene2475
gene2476
gene2477
gene2470
gene2471
gene2472
gene2473
gene0768
gene0769
gene0762
gene0763
gene0760
gene0761
gene0766
gene0767
gene0764
gene0765
gene0568
gene0569
gene0560
gene0561
gene0562
gene0963
gene0564
gene0565
gene0566
gene0567
gene2690
gene2691
gene2692
gene2693
gene2694
gene2695
gene2696
gene2697
gene2698
gene2699
gene2500
gene2501
gene2502
gene2503
gene2504
gene2505
gene2058
gene2059
gene2056
gene2057
gene2054
gene2055
gene2052
gene2053
gene2050
gene2051
gene1567
gene1566
gene1565
gene1564
gene1563
gene1562
gene1561
gene1560
gene2184
gene2185
gene2186
gene2187
gene2180
gene2181
gene1569
gene1568
gene0906
gene0256
gene0904
gene0905
gene0902
gene0903
gene0900
gene0257
gene2378
gene0908
gene0909
gene2377
gene2376
gene0563
gene0832
gene0833
gene0830
gene0831
gene0836
gene0837
gene0834
gene0835
gene1413
gene1412
gene0838
gene0839
gene1417
gene1416
gene1415
gene1414
gene1356
gene1357
gene2554
gene1985
gene1984
gene1987
gene1986
gene1981
gene1980
gene1983
gene1982
gene1989
gene1988
gene2506
gene2507
gene2508
gene1969
gene1968
gene2509
gene1963
gene1962
gene1961
gene1960
gene1967
gene1966
gene1965
gene1964
gene0164
gene0165
gene0166
gene0167
gene0160
gene0161
gene0162
gene0163
gene0168
gene0169
gene0229
gene0228
gene0227
gene0226
gene0225
gene0224
gene0223
gene0222
gene0221
gene0220
gene1361
gene1360
gene1363
gene1362
gene1365
gene1364
gene1367
gene1366
gene1369
gene1368
gene0595
gene0594
gene0597
gene0596
gene0591
gene0590
gene0593
gene0592
gene0599
gene0598
gene0353
gene0352
gene0351
gene0350
gene0356
gene0355
gene0354
gene0359
gene1822
gene1823
gene2188
gene1820
gene2189
gene1821
gene1826
gene1827
gene0689
gene0688
gene1770
gene1771
gene1776
gene1777
gene1774
gene1775
gene0681
gene0680
gene0683
gene0682
gene0685
gene0684
gene0687
gene0686
gene1170
gene1171
gene1172
gene1173
gene1174
gene1175
gene1176
gene1177
gene1178
gene1179
gene1943
gene1942
gene2182
gene2183
gene2469
gene0907
gene2467
gene2466
gene2465
gene2464
gene2463
gene2462
gene2461
gene2460
gene1949
gene1948
gene0779
gene0778
gene0775
gene0774
gene0777
gene0776
gene0771
gene0770
gene0773
gene0772
gene1084
gene1085
gene0579
gene0578
gene1080
gene1081
gene1082
gene1083
gene0573
gene0572
gene0571
gene0570
gene0577
gene0576
gene0575
gene0574
gene2683
gene2682
gene2681
gene2680
gene2687
gene2686
gene2685
gene2684
gene2689
gene2688
gene2041
gene2040
gene2043
gene2042
gene2045
gene2044
gene2047
gene2046
gene2049
gene2048
gene2519
gene2518
gene1558
gene1559
gene1552
gene1553
gene1550
gene1551
gene1556
gene1557
gene1554
gene1555
gene1798
gene1799
gene2199
gene2198
gene1790
gene1791
gene1792
gene1793
gene1794
gene1795
gene1796
gene1797
gene2702
gene2703
gene2700
gene2701
gene2706
gene2707
gene2704
gene2705
gene0825
gene0824
gene0827
gene0826
gene0821
gene0820
gene0823
gene0822
gene1426
gene1427
gene1424
gene1425
gene0829
gene0828
gene1420
gene1421
gene2713
gene0919
gene0918
gene2544
gene0911
gene0910
gene0913
gene0912
gene0915
gene0914
gene0917
gene0916
gene1419
gene2546
gene1418
gene1182
gene1958
gene1959
gene1956
gene1957
gene1954
gene1955
gene1952
gene1411
gene1950
gene1951
gene0177
gene0176
gene0175
gene0174
gene0173
gene0172
gene0171
gene0170
gene0179
gene0178
gene1888
gene1889
gene1884
gene1885
gene1886
gene1887
gene1880
gene1881
gene1882
gene1883
gene0212
gene0213
gene0210
gene0211
gene0216
gene0217
gene0214
gene0215
gene0218
gene0219
gene1314
gene1315
gene1316
gene1317
gene1310
gene1311
gene1312
gene1313
gene1318
gene1319
gene2226
gene2221
gene2220
gene2543
gene2223
gene2222
gene0366
gene0367
gene0364
gene0365
gene0362
gene0363
gene0360
gene0361
gene1220
gene1221
gene1222
gene1223
gene1224
gene1225
gene1226
gene1227
gene1765
gene1764
gene1767
gene1766
gene1761
gene1760
gene1763
gene1762
gene1769
gene1768
gene1163
gene1162
gene1161
gene1160
gene1167
gene1166
gene1165
gene1164
gene1169
gene1168
gene2557
gene2556
gene2555
gene2320
gene2321
gene2322
gene2323
gene2324
gene2325
gene2326
gene2327
gene2328
gene2329
gene2458
gene2459
gene2552
gene2551
gene2550
gene0780
gene0781
gene0782
gene0783
gene0784
gene0785
gene0786
gene0787
gene0788
gene0789
gene1097
gene1096
gene1095
gene1094
gene1093
gene1092
gene0548
gene0549
gene0546
gene0547
gene0544
gene0545
gene0542
gene0543
gene1099
gene1098
gene2411
gene2034
gene2035
gene2036
gene2037
gene2030
gene2031
gene2032
gene2033
gene2038
gene2039
gene2528
gene2529
gene1549
gene1548
gene1545
gene1544
gene1547
gene1546
gene1541
gene1540
gene1543
gene1542
gene1789
gene1788
gene1783
gene1782
gene1781
gene1780
gene1787
gene1786
gene1785
gene1784
gene2148
gene2149
gene2140
gene2141
gene2142
gene2143
gene2144
gene2145
gene2146
gene2147
gene1431
gene1430
gene1433
gene1432
gene1435
gene1434
gene1437
gene1436
gene1439
gene1438
gene2092
gene2093
gene2090
gene2091
gene0968
gene0969
gene0964
gene0965
gene0966
gene0967
gene0960
gene0961
gene0962
gene0741
gene2094
gene2095
gene0194
gene2311
gene2310
gene2313
gene2099
gene2315
gene2314
gene2317
gene2316
gene1941
gene1940
gene0148
gene0149
gene1945
gene1944
gene1947
gene1946
gene0142
gene0143
gene0140
gene0141
gene0146
gene0147
gene0144
gene0145
gene1899
gene1898
gene1897
gene1896
gene1895
gene1894
gene1893
gene1892
gene1891
gene1890
gene2677
gene0205
gene0204
gene0207
gene0206
gene0201
gene0200
gene0203
gene0202
gene0209
gene0208
gene1307
gene1306
gene1305
gene1304
gene1303
gene1302
gene1301
gene1300
gene1309
gene1308
gene0379
gene0378
gene0371
gene0370
gene0373
gene0372
gene0375
gene0374
gene0377
gene0376
gene1239
gene1238
gene1233
gene1232
gene1231
gene1230
gene1237
gene1236
gene1235
gene1234
gene2483
gene2482
gene2485
gene1156
gene1157
gene1154
gene1155
gene1152
gene1153
gene1150
gene1151
gene1158
gene1159
gene2489
gene2488
gene2553
gene2333
gene2332
gene2331
gene2330
gene2337
gene2336
gene2335
gene2334
gene2339
gene2338
gene2449
gene2448
gene0793
gene0792
gene0791
gene0790
gene0797
gene0796
gene0795
gene0794
gene0799
gene0798
gene2420
gene0551
gene0550
gene0553
gene0552
gene0555
gene0554
gene0557
gene0556
gene0559
gene0558
gene2205
gene2204
gene2203
gene2202
gene2201
gene2200
gene1938
gene2538
gene2531
gene2530
gene2533
gene2532
gene2535
gene2534
gene2537
gene2536
gene2027
gene2026
gene2025
gene2024
gene2023
gene2022
gene2021
gene2020
gene1939
gene2028
gene2159
gene2158
gene2153
gene2152
gene2151
gene2150
gene2157
gene2156
gene2155
gene2154
gene1444
gene1445
gene1446
gene1447
gene1440
gene1441
gene1442
gene1443
gene1626
gene1448
gene1449
gene2427
gene0979
gene0978
gene0977
gene0976
gene0975
gene0974
gene0973
gene0972
gene0971
gene0970
gene2445
gene2444
gene2447
gene2446
gene2441
gene2440
gene2443
gene2442
gene1934
gene1935
gene1936
gene1937
gene0159
gene0158
gene1932
gene1933
gene0155
gene0154
gene0157
gene0156
gene0151
gene0150
gene0153
gene0152
gene2437
gene1848
gene1849
gene1338
gene1339
gene1332
gene1333
gene1330
gene1331
gene1336
gene1337
gene1334
gene1335
gene1701
gene1700
gene0308
gene0309
gene0304
gene0305
gene0306
gene0307
gene0300
gene0301
gene0302
gene0303
gene1208
gene1209
gene1206
gene1207
gene1204
gene1205
gene1202
gene1203
gene1200
gene1201
gene1709
gene1708
gene1629
gene1149
gene1148
gene1141
gene1140
gene1143
gene1142
gene1145
gene1144
gene1147
gene1146
gene0410
gene0411
gene0412
gene0413
gene0414
gene0415
gene0416
gene0417
gene0418
gene0419
gene2306
gene2307
gene2304
gene2305
gene2302
gene2209
gene2300
gene2301
gene2208
gene2308
gene2309
gene2207
gene2206
gene0524
gene0525
gene0526
gene0527
gene0520
gene0521
gene0522
gene0523
gene2238
gene2239
gene0528
gene0529
gene2539
gene2018
gene2019
gene2548
gene2549
gene2012
gene2013
gene2010
gene2011
gene2016
gene2017
gene2014
gene2015
gene0638
gene0639
gene2522
gene0630
gene0631
gene0632
gene0633
gene0634
gene0635
gene0636
gene0637
gene2523
gene2168
gene2169
gene2166
gene2167
gene2164
gene2165
gene2162
gene2163
gene2160
gene2161
gene2498
gene2499
gene2496
gene2497
gene2494
gene2495
gene2492
gene1651
gene2490
gene2491
gene1457
gene1456
gene1455
gene1454
gene1453
gene1452
gene1451
gene1450
gene1459
gene1458
gene2436
gene1650
gene0894
gene0895
gene0896
gene0897
gene0890
gene0891
gene0892
gene0893
gene0898
gene0899
gene0942
gene0943
gene0940
gene0941
gene0946
gene0947
gene0944
gene0945
gene0948
gene0949
gene0098
gene0099
gene0094
gene0095
gene0096
gene0097
gene0090
gene0091
gene0092
gene0093
gene1101
gene1100
gene1927
gene1926
gene1925
gene1924
gene1923
gene1922
gene1921
gene1920
gene1929
gene1928
gene1109
gene1108
gene1429
gene1631
gene1630
gene1859
gene1858
gene1329
gene1328
gene1325
gene1324
gene1327
gene1326
gene1321
gene1320
gene1323
gene1322
gene1639
gene1638
gene0319
gene0318
gene0317
gene0316
gene0315
gene0314
gene0313
gene0312
gene0311
gene0310
gene1211
gene1210
gene1213
gene1212
gene1215
gene1214
gene1217
gene1216
gene1219
gene1218
gene1138
gene1139
gene1134
gene1135
gene1136
gene1137
gene1130
gene1131
gene1132
gene1133
gene0403
gene0402
gene0401
gene0400
gene0407
gene0406
gene0405
gene0404
gene0409
gene0408
gene1682
gene1683
gene1680
gene1681
gene1686
gene1687
gene1684
gene1685
gene1688
gene1689
gene1040
gene1041
gene1042
gene1043
gene1044
gene1045
gene1046
gene1047
gene1048
gene1049
gene2746
gene0537
gene0536
gene0535
gene0534
gene0533
gene0532
gene0531
gene0530
gene2229
gene2228
gene0539
gene0538
gene2009
gene2008
gene2559
gene2558
gene2005
gene2004
gene2007
gene2006
gene2001
gene2000
gene2003
gene2002
gene1596
gene1597
gene1594
gene1595
gene1592
gene1593
gene1590
gene1591
gene1598
gene1599
gene2319
gene2318
gene0629
gene0628
gene0623
gene0622
gene0621
gene0620
gene0627
gene0626
gene0625
gene0624
gene2171
gene2170
gene2173
gene2172
gene2175
gene2174
gene2177
gene2176
gene2179
gene2178
gene1778
gene2481
gene2480
gene1468
gene1469
gene2210
gene2484
gene2487
gene2486
gene1462
gene1463
gene1460
gene1461
gene1466
gene1467
gene1464
gene1465
gene1668
gene1669
gene1660
gene1661
gene1662
gene1663
gene1664
gene1665
gene1666
gene1667
gene0887
gene0886
gene0885
gene0884
gene0883
gene0882
gene0881
gene0880
gene0889
gene0888
gene2515
gene0955
gene0957
gene0956
gene0951
gene0950
gene0952
gene0959
gene0958
gene2514
gene0089
gene0088
gene0087
gene0086
gene0085
gene0084
gene0083
gene0082
gene0081
gene0080
gene1866
gene1772
gene1918
gene1919
gene1773
gene1912
gene1913
gene1910
gene1911
gene1916
gene1917
gene1914
gene1915
gene1868
gene1869
gene1851
gene1867
gene1864
gene1865
gene1862
gene1863
gene1860
gene1861
gene2468
gene2213
gene0322
gene0323
gene0320
gene0321
gene0326
gene0327
gene0324
gene0325
gene0328
gene0329
gene1264
gene1265
gene1266
gene1267
gene1260
gene1261
gene1262
gene1263
gene1268
gene1269
gene2745
gene2426
gene2742
gene2743
gene2740
gene2741
gene1129
gene1128
gene1127
gene1126
gene1125
gene1124
gene1123
gene1122
gene1121
gene1120
gene0436
gene0437
gene0434
gene0435
gene0432
gene0433
gene0430
gene0431
gene0438
gene0439
gene2769
gene1695
gene1694
gene1697
gene1696
gene1691
gene1690
gene1693
gene1692
gene1699
gene1698
gene1053
gene1052
gene1051
gene0509
gene1057
gene1056
gene1055
gene1054
gene0502
gene0503
gene1059
gene1058
gene0506
gene0507
gene0504
gene0505
gene1779
gene2562
gene2563
gene2560
gene2561
gene2566
gene2567
gene2564
gene2565
gene2568
gene2569
gene1589
gene1588
gene2762
gene2763
gene2764
gene2765
gene2766
gene2767
gene1581
gene1580
gene1583
gene1582
gene1585
gene1584
gene1587
gene1586
gene2269
gene2268
gene1086
gene1087
gene2368
gene2369
gene0618
gene0619
gene0616
gene0617
gene0614
gene0615
gene0612
gene0613
gene0610
gene0611
gene2344
gene2345
gene2104
gene2105
gene2106
gene2107
gene2100
gene2101
gene2102
gene2103
gene2108
gene2109
gene2262
gene1479
gene1478
gene1475
gene1088
gene1477
gene1476
gene1471
gene1470
gene1473
gene1089
gene1679
gene1678
gene2267
gene1673
gene1672
gene1671
gene1670
gene1677
gene1676
gene1675
gene1674
gene2618
gene2619
gene2610
gene2611
gene2612
gene2613
gene2614
gene2615
gene2616
gene2617
gene2588
gene2589
gene2580
gene2581
gene2582
gene2583
gene2584
gene2585
gene2586
gene2587
gene0988
gene0989
gene0986
gene0987
gene0984
gene0985
gene0982
gene0983
gene0980
gene0981
gene2513
gene2512
gene2511
gene2510
gene2517
gene2516
gene1909
gene1908
gene1905
gene1904
gene1907
gene1906
gene1901
gene1900
gene1903
gene1902
gene0186
gene0187
gene0184
gene0185
gene0182
gene0183
gene0180
gene0181
gene0188
gene0189
gene2357
gene1840
gene1871
gene1870
gene1873
gene1872
gene1875
gene1874
gene1877
gene1876
gene1879
gene1878
gene0058
gene0059
gene0050
gene0051
gene0052
gene0053
gene0054
gene0055
gene0056
gene0057
gene1659
gene2351
gene1842
gene0335
gene0334
gene0337
gene0336
gene0331
gene0330
gene0333
gene0332
gene0339
gene0338
gene1277
gene1276
gene1275
gene1274
gene1273
gene1272
gene1271
gene1270
gene1388
gene1279
gene1278
gene1835
gene1834
gene1837
gene1844
gene1836
gene1831
gene1830
gene1112
gene1113
gene1110
gene1111
gene1116
gene1117
gene1114
gene1115
gene0421
gene0420
gene0423
gene1119
gene0425
gene0424
gene0427
gene0426
gene1845
gene2194
gene2193
gene2192
gene2191
gene1930
gene2190
gene1931
gene1658
gene1066
gene1067
gene1064
gene1065
gene0519
gene1063
gene1060
gene1061
gene0515
gene0514
gene0517
gene0516
gene0511
gene0510
gene1068
gene1069
gene2225
gene2438
gene2574
gene2577
gene2576
gene2571
gene2570
gene2573
gene2572
gene2579
gene2578
gene2773
gene2224
gene2771
gene2770
gene2777
gene2776
gene2775
gene2774
gene2439
gene2227
gene0601
gene0600
gene0603
gene0602
gene0605
gene0604
gene0607
gene0606
gene0609
gene0608
gene2375
gene2374
gene2373
gene2372
gene2371
gene2370
gene2715
gene2714
gene1843
gene2717
gene2117
gene2116
gene2115
gene2114
gene2113
gene2112
gene2111
gene2110
gene2711
gene2119
gene2118
gene1480
gene1481
gene1482
[truncated: 1,163 more rows]
