# Supplementary material for: Ochratoxin A Degradation and Stress Response Mechanism of Brevundimonas naejangsanensis ML17 Determined by Transcriptomic Analysis
Source: Foods. 2024 Nov 21;13(23):3732. doi: 10.3390/foods13233732 (PMC11640390; doi:10.3390/foods13233732)
Supplement: Supplementary file 1 [file foods-13-03732-s001.zip › Table S2 Genes with significant differences in expression in the experimental group..csv]

	Gene ID	Gene Name	Start	End	Length (bp)	NR Description	Swiss-Prot Description	Pfam ID	Domain	Domain description	COG ID	COG Description	GO ID	GO Description	KO ID	KO Description	With 5’ adjacent promoter	Located at GI	CAZy Family	CAZy Description	CAZy Class	Class Description	Cluster ID	Cluster type	Cluster Description	VFDB ID	VFs	Function	ARO Accession	ARO Description	ARO Category	PHI ID	Gene Function	Pathogen Species	Host Species	Transport protein	Secretion System	Transmembrane protein	Two component system
up-regulation	gene0013	-	16539	17585	1047	putative sulfate exporter family transporter	UPF0324 membrane protein BR0028/BS1330_I0028 OS=Brucella suis biovar 1 (strain 1330) OX=204722 GN=BR0028 PE=3 SV=1	PF03601	Cons_hypoth698	Conserved hypothetical protein 698	COG2855	Membrane	GO:0016021;GO:0005886	integral component of membrane;;plasma membrane	-	-	NO	-	-		-	-	-	-	-	-	-	-	-	-		-	-	-	-	Electrochemical Potential-driven Transporters		11	-
	gene0014	typA	17721	19553	1833	MULTISPECIES: translational GTPase TypA	50S ribosomal subunit assembly factor BipA OS=Helicobacter pylori (strain ATCC 700392 / 26695) OX=85962 GN=bipA PE=3 SV=1	PF00009;PF00679;PF03144	GTP_EFTU;EFG_C;GTP_EFTU_D2	Elongation factor Tu GTP binding domain;Elongation factor G C-terminus;Elongation factor Tu domain 2	COG1217	gtp-binding protein typa	GO:0005525;GO:0003924	GTP binding;;GTPase activity	K06207	GTP-binding protein	NO	-	-		-	-	-	-	-	-	-	-	ARO:3002891	otr(A) is an oxytetracycline resistance ribosomal protection protein found in Streptomyces rimosus		-	-	-	-	-		-	-
	gene0016	-	21414	21881	468	superoxide dismutase	-	-	-	-	-	-	-	-	-	-	NO	-	-		-	-	-	-	-	-	-	-	-	-		-	-	-	-	-		0	-
	gene0017	-	22208	21951	258	MULTISPECIES: GlsB/YeaQ/YmgE family stress response membrane protein	UPF0410 protein YmgE OS=Escherichia coli O127:H6 (strain E2348/69 / EPEC) OX=574521 GN=ymgE PE=3 SV=2	PF04226	Transgly_assoc	Transglycosylase associated protein	-	-	GO:0016021	integral component of membrane	-	-	NO	-	-		-	-	-	-	-	-	-	-	-	-		-	-	-	-	Channels/Pores		3	-
	gene0023	ibpA	26609	27088	480	heat-shock protein	Small heat shock protein HspH OS=Bradyrhizobium diazoefficiens (strain JCM 10833 / IAM 13628 / NBRC 14792 / USDA 110) OX=224911 GN=hspH PE=3 SV=1	PF00011	HSP20	Hsp20/alpha crystallin family	COG0071	response to heat	-	-	K04080	molecular chaperone IbpA	YES	-	-		-	-	-	-	-	-	-	-	-	-		PHI:4102	heat-shock chaperone	Brucella suis	Mus musculus (related: house mouse)	-		-	-
	gene0039	rplT	45573	45220	354	MULTISPECIES: 50S ribosomal protein L20	50S ribosomal protein L20 OS=Phenylobacterium zucineum (strain HLK1) OX=450851 GN=rplT PE=3 SV=1	PF00453	Ribosomal_L20	Ribosomal protein L20	COG0292	Binds directly to 23S ribosomal RNA and is necessary for the in vitro assembly process of the 50S ribosomal subunit. It is not involved in the protein synthesizing functions of that subunit (By similarity)	GO:0006412;GO:0000027;GO:0005840;GO:0003735;GO:0019843	translation;;ribosomal large subunit assembly;;ribosome;;structural constituent of ribosome;;rRNA binding	K02887	large subunit ribosomal protein L20	NO	-	-		-	-	-	-	-	-	-	-	-	-		-	-	-	-	-		-	-
	gene0042	infC	47932	47411	522	translation initiation factor IF-3	Translation initiation factor IF-3 OS=Caulobacter vibrioides (strain NA1000 / CB15N) OX=565050 GN=infC PE=3 SV=1	PF00707;PF05198	IF3_C;IF3_N	Translation initiation factor IF-3, C-terminal domain;Translation initiation factor IF-3, N-terminal domain	COG0290	IF-3 binds to the 30S ribosomal subunit and shifts the equilibrum between 70S ribosomes and their 50S and 30S subunits in favor of the free subunits, thus enhancing the availability of 30S subunits on which protein synthesis initiation begins (By similarity)	GO:0005737;GO:0003743	cytoplasm;;translation initiation factor activity	K02520	translation initiation factor IF-3	NO	-	-		-	-	-	-	-	-	-	-	-	-		-	-	-	-	-		-	-
	gene0058	sucA	65344	62330	3015	2-oxoglutarate dehydrogenase E1 component	2-oxoglutarate dehydrogenase E1 component OS=Ochrobactrum anthropi (strain ATCC 49188 / DSM 6882 / JCM 21032 / NBRC 15819 / NCTC 12168) OX=439375 GN=sucA PE=3 SV=1	PF02779;PF00676;PF16870;PF16078	Transket_pyr;E1_dh;OxoGdeHyase_C;2-oxogl_dehyd_N	Transketolase, pyrimidine binding domain;Dehydrogenase E1 component;2-oxoglutarate dehydrogenase C-terminal;2-oxoglutarate dehydrogenase N-terminus	COG0567	2-oxoglutarate dehydrogenase, E1	GO:0006099;GO:0030976;GO:0004591	tricarboxylic acid cycle;;thiamine pyrophosphate binding;;oxoglutarate dehydrogenase (succinyl-transferring) activity	K00164	2-oxoglutarate dehydrogenase E1 component [EC:1.2.4.2]	NO	-	-		-	-	-	-	-	-	-	-	-	-		PHI:9378	Alpha-oxoglutarate dehydrogenase	Verticillium dahliae	Gossypium hirsutum (related: cotton)	-		-	-
	gene0061	sucC	67837	66647	1191	ADP-forming succinate--CoA ligase subunit beta	Succinate--CoA ligase [ADP-forming] subunit beta OS=Agrobacterium fabrum (strain C58 / ATCC 33970) OX=176299 GN=sucC PE=3 SV=1	PF08442;PF00549;PF13549	ATP-grasp_2;Ligase_CoA;ATP-grasp_5	ATP-grasp domain;CoA-ligase;ATP-grasp domain	COG0045	Succinyl-CoA synthetase subunit beta	GO:0006099;GO:0005524;GO:0000287;GO:0004775	tricarboxylic acid cycle;;ATP binding;;magnesium ion binding;;succinate-CoA ligase (ADP-forming) activity	K01903	succinyl-CoA synthetase beta subunit [EC:6.2.1.5]	NO	-	-		-	-	-	-	-	-	-	-	-	-		-	-	-	-	-		-	-
	gene0063	-	71724	69526	2199	TonB-dependent receptor	Pesticin receptor OS=Yersinia pestis OX=632 GN=fyuA PE=1 SV=2	PF00593;PF07715;PF14905	TonB_dep_Rec;Plug;OMP_b-brl_3	TonB dependent receptor;TonB-dependent Receptor Plug Domain;Outer membrane protein beta-barrel family	COG1629	receptor	GO:0009279	cell outer membrane	K02014	iron complex outermembrane recepter protein	NO	-	-		-	-	-	-	-	VFG000358(gb|NP_405467)	Yersiniabactin (VF0136)	FyuA/Psn-Irp system uses yersiniabactin, a siderophore that can remove iron from a number of mammalian proteins, due to its extremely high affinity for ferric iron	-	-		PHI:4955	Iron binding	Yersinia pestis	Mus musculus (related: house mouse)	Channels/Pores		-	-
	gene0079	regA	89422	89976	555	ActR/PrrA/RegA family redox response regulator transcription factor	Photosynthetic apparatus regulatory protein RegA OS=Rhodobacter capsulatus OX=1061 GN=regA PE=3 SV=1	PF00072;PF02954	Response_reg;HTH_8	Response regulator receiver domain;Bacterial regulatory protein, Fis family	COG4567	response regulator	-	-	K15012	two-component system, response regulator RegA	NO	-	-		-	-	-	-	-	VFG001214(gb|NP_253237)	Type IV pili (VF0082)	Attaches to host cells, but not to mucin, causing a twitching motility that allows the bacteria to move along the cell surface; biofilm formation	ARO:3004054	CpxR is directly involved in activation of expression of RND efflux pump MexAB-OprM in P. aeruginosa. CpxR is required to enhance mexAB-oprM expression and drug resistance, in the absence of repressor MexR.		PHI:8981	Response regulator	Xanthomonas oryzae	Oryza sativa (related: rice)	-		-	regulator
	gene0083	-	91775	92524	750	MULTISPECIES: Bax inhibitor-1/YccA family protein	Uncharacterized protein CC_3663 OS=Caulobacter vibrioides (strain ATCC 19089 / CB15) OX=190650 GN=CC_3663 PE=3 SV=2	PF01027	Bax1-I	Inhibitor of apoptosis-promoting Bax1	COG0670	Membrane	GO:0016021	integral component of membrane	K06890	uncharacterized protein	NO	-	-		-	-	-	-	-	-	-	-	-	-		-	-	-	-	Channels/Pores		7	-
	gene0095	dcp	105906	103723	2184	M3 family peptidase	Dipeptidyl carboxypeptidase OS=Escherichia coli (strain K12) OX=83333 GN=dcp PE=1 SV=4	PF01432	Peptidase_M3	Peptidase family M3	COG0339	oligopeptidase a	GO:0046872;GO:0004222	metal ion binding;;metalloendopeptidase activity	K01284	peptidyl-dipeptidase Dcp [EC:3.4.15.5]	NO	-	-		-	-	-	-	-	-	-	-	-	-		-	-	-	-	-		-	-
	gene0103	dnaK	113834	111927	1908	molecular chaperone DnaK	Chaperone protein DnaK OS=Caulobacter vibrioides (strain ATCC 19089 / CB15) OX=190650 GN=dnaK PE=2 SV=2	PF00012;PF06723	HSP70;MreB_Mbl	Hsp70 protein;MreB/Mbl protein	COG0443	Heat shock protein	GO:0006457;GO:0005524;GO:0051082	protein folding;;ATP binding;;unfolded protein binding	K04043	molecular chaperone DnaK	NO	-	-		-	-	-	-	-	-	-	-	-	-		PHI:2058	Endoplasmic Reticulum Chaperone	Magnaporthe oryzae	Oryza sativa (related: rice)	Channels/Pores		-	-
	gene0111	pnp	121193	118965	2229	polyribonucleotide nucleotidyltransferase	Polyribonucleotide nucleotidyltransferase OS=Phenylobacterium zucineum (strain HLK1) OX=450851 GN=pnp PE=3 SV=1	PF01138;PF01138;PF03725;PF03725;PF00575;PF03726;PF00013	RNase_PH;RNase_PH;RNase_PH_C;RNase_PH_C;S1;PNPase;KH_1	3' exoribonuclease family, domain 1;3' exoribonuclease family, domain 1;3' exoribonuclease family, domain 2;3' exoribonuclease family, domain 2;S1 RNA binding domain;Polyribonucleotide nucleotidyltransferase, RNA binding domain;KH domain	COG1185	Involved in mRNA degradation. Hydrolyzes single-stranded polyribonucleotides processively in the 3'- to 5'-direction (By similarity)	GO:0006396;GO:0006402;GO:0005737;GO:0000287;GO:0003723;GO:0004654	RNA processing;;mRNA catabolic process;;cytoplasm;;magnesium ion binding;;RNA binding;;polyribonucleotide nucleotidyltransferase activity	K00962	polyribonucleotide nucleotidyltransferase [EC:2.7.7.8]	NO	-	-		-	-	-	-	-	-	-	-	-	-		PHI:6080	PNPase	Pseudomonas aeruginosa	Mus musculus (related: house mouse)	-		-	-
	gene0112	rpsO	121722	121453	270	30S ribosomal protein S15	30S ribosomal protein S15 OS=Caulobacter vibrioides (strain NA1000 / CB15N) OX=565050 GN=rpsO PE=3 SV=1	PF00312	Ribosomal_S15	Ribosomal protein S15	COG0184	Forms an intersubunit bridge (bridge B4) with the 23S rRNA of the 50S subunit in the ribosome (By similarity)	GO:0006412;GO:0005840;GO:0003735;GO:0019843	translation;;ribosome;;structural constituent of ribosome;;rRNA binding	K02956	small subunit ribosomal protein S15	NO	-	-		-	-	-	-	-	-	-	-	-	-		-	-	-	-	-		-	-
	gene0113	truB	122743	121811	933	tRNA pseudouridine(55) synthase TruB	tRNA pseudouridine synthase B OS=Caulobacter vibrioides (strain ATCC 19089 / CB15) OX=190650 GN=truB PE=3 SV=1	PF01509;PF16198;PF09157	TruB_N;TruB_C_2;TruB-C_2	TruB family pseudouridylate synthase (N terminal domain);tRNA pseudouridylate synthase B C-terminal domain;Pseudouridine synthase II TruB, C-terminal	COG0130	Responsible for synthesis of pseudouridine from uracil- 55 in the psi GC loop of transfer RNAs (By similarity)	GO:0031119;GO:0003723;GO:0106029	tRNA pseudouridine synthesis;;RNA binding;;tRNA pseudouridine synthase activity	K03177	tRNA pseudouridine55 synthase [EC:5.4.99.25]	NO	-	-		-	-	-	-	-	-	-	-	-	-		-	-	-	-	-		-	-
	gene0159	-	167272	167661	390	2Fe-2S ferredoxin	-	PF00355	Rieske	Rieske [2Fe-2S] domain	COG2146	nitrite reductase (nad(p)h) small subunit	GO:0016491;GO:0051537	oxidoreductase activity;;2 iron, 2 sulfur cluster binding	-	-	NO	GI02	-		-	-	-	-	-	-	-	-	-	-		-	-	-	-	-		-	-
	gene0160	-	167827	167669	159	hypothetical protein	-	-	-	-	-	-	-	-	-	-	NO	GI02	-		-	-	-	-	-	-	-	-	-	-		-	-	-	-	-		-	-
	gene0178	phnA	182098	182322	225	MULTISPECIES: alkylphosphonate utilization protein	Protein YjdM OS=Shigella flexneri OX=623 GN=yjdM PE=3 SV=1	PF03831	YjdM	PhnA domain	COG2824	Alkylphosphonate utilization operon protein PhnA	-	-	K06193	protein PhnA	NO	-	-		-	-	-	-	-	-	-	-	-	-		-	-	-	-	-		-	-
	gene0198	-	204583	205050	468	CopD family protein	Protoporphyrinogen IX oxidase OS=Rhodobacter sphaeroides (strain ATCC 17023 / 2.4.1 / NCIB 8253 / DSM 158) OX=272943 GN=RHOS4_28450 PE=3 SV=1	PF03653	UPF0093	Uncharacterised protein family (UPF0093)	COG1981	Membrane	GO:0016021	integral component of membrane	K08973	putative membrane protein	NO	-	-		-	-	-	-	-	-	-	-	-	-		-	-	-	-	-		4	-
	gene0201	-	206924	207163	240	hypothetical protein	-	-	-	-	ENOG41129GJ	-	-	-	-	-	NO	-	-		-	-	-	-	-	-	-	-	-	-		-	-	-	-	-		-	-
	gene0211	-	218255	217800	456	DUF3576 domain-containing protein	Uncharacterized protein RP420 OS=Rickettsia prowazekii (strain Madrid E) OX=272947 GN=RP420 PE=4 SV=1	PF12100	DUF3576	Domain of unknown function (DUF3576)	-	-	-	-	-	-	NO	-	-		-	-	-	-	-	-	-	-	-	-		-	-	-	-	-		1	-
	gene0215	-	220426	221112	687	MULTISPECIES: response regulator transcription factor	Sensory transduction protein RegX3 OS=Mycobacterium tuberculosis (strain ATCC 25618 / H37Rv) OX=83332 GN=regX3 PE=1 SV=1	PF00072;PF00486	Response_reg;Trans_reg_C	Response regulator receiver domain;Transcriptional regulatory protein, C terminal	ENOG410XP65	Two component Transcriptional regulator, winged helix family	GO:0006355;GO:0000160;GO:0003677	regulation of transcription, DNA-templated;;phosphorelay signal transduction system;;DNA binding	-	-	NO	-	-		-	-	-	-	-	VFG038219(gb|YP_001845364)	BfmRS (VF0463)	Controls biofilm formation and cellular morphology; participates in cell adhesion, resistance to serum killing and antibiotic susceptibility	ARO:3000816	MtrA is a transcriptional activator of the MtrCDE multidrug efflux pump of Neisseria gonorrhoeae.		PHI:6314	Potassium homeostasis and virulence	Pseudomonas syringae	Caenorhabditis elegans (related: roundworm)	-		-	regulator
	gene0221	-	226306	225665	642	outer membrane lipoprotein carrier protein LolA	Outer-membrane lipoprotein carrier protein OS=Methylobacillus flagellatus (strain KT / ATCC 51484 / DSM 6875) OX=265072 GN=lolA PE=3 SV=1	PF03548	LolA	Outer membrane lipoprotein carrier protein LolA	COG2834	Participates in the translocation of lipoproteins from the inner membrane to the outer membrane. Only forms a complex with a lipoprotein if the residue after the N-terminal Cys is not an aspartate (The Asp acts as a targeting signal to indicate that the lipoprotein should stay in the inner membrane) (By similarity)	GO:0015031;GO:0016021;GO:0042597	protein transport;;integral component of membrane;;periplasmic space	-	-	YES	-	-		-	-	-	-	-	-	-	-	-	-		-	-	-	-	-		0	-
	gene0236	fur	238671	239141	471	MULTISPECIES: transcriptional repressor	Ferric uptake regulation protein OS=Rhizobium leguminosarum bv. viciae OX=387 GN=fur PE=1 SV=2	PF01475	FUR	Ferric uptake regulator family	COG0735	Ferric uptake regulator, Fur family	GO:0005737;GO:0003677;GO:0046872;GO:0003700	cytoplasm;;DNA binding;;metal ion binding;;transcription factor activity, sequence-specific DNA binding	K03711	Fur family transcriptional regulator, ferric uptake regulator	NO	-	-		-	-	-	-	-	-	-	-	-	-		PHI:4991	hydrogen peroxide sensor	Staphylococcus aureus	Caenorhabditis elegans (related: roundworm)	-		-	-
	gene0243	ahpC	245719	245165	555	MULTISPECIES: peroxiredoxin	Alkyl hydroperoxide reductase C OS=Mycolicibacterium smegmatis (strain ATCC 700084 / mc(2)155) OX=246196 GN=MSMEG_4891 PE=1 SV=1	PF00578;PF08534	AhpC-TSA;Redoxin	AhpC/TSA family;Redoxin	COG0450	alkyl hydroperoxide reductase	GO:0045454;GO:0005623;GO:0016491;GO:0016209	cell redox homeostasis;;cell;;oxidoreductase activity;;antioxidant activity	K03386	peroxiredoxin (alkyl hydroperoxide reductase subunit C) [EC:1.11.1.15]	YES	-	-		-	-	-	-	-	-	-	-	-	-		PHI:3523	Reproduction and pathogenicity	Bursaphelenchus xylophilus	Pinus thunbergii (related: japanese black pine)	-		-	-
	gene0245	acnA	249677	246972	2706	aconitate hydratase AcnA	Aconitate hydratase A OS=Bradyrhizobium diazoefficiens (strain JCM 10833 / IAM 13628 / NBRC 14792 / USDA 110) OX=224911 GN=acnA PE=2 SV=2	PF00330;PF00694	Aconitase;Aconitase_C	Aconitase family (aconitate hydratase);Aconitase C-terminal domain	COG1048	aconitate hydratase	GO:0051539;GO:0003994;GO:0047780	4 iron, 4 sulfur cluster binding;;aconitate hydratase activity;;citrate dehydratase activity	K01681	aconitate hydratase [EC:4.2.1.3]	NO	-	-		-	-	-	-	-	-	-	-	-	-		PHI:6480	Mitochondrial homoaconitase	Cryptococcus neoformans	Mus musculus (related: house mouse)	-		-	-
	gene0275	sdhB	283057	282260	798	succinate dehydrogenase iron-sulfur subunit	Succinate dehydrogenase iron-sulfur subunit OS=Paracoccus denitrificans OX=266 GN=sdhB PE=3 SV=1	PF13085;PF13534;PF13183;PF13237	Fer2_3;Fer4_17;Fer4_8;Fer4_10	2Fe-2S iron-sulfur cluster binding domain;4Fe-4S dicluster domain;4Fe-4S dicluster domain;4Fe-4S dicluster domain	COG0479	succinate dehydrogenase	GO:0006099;GO:0046872;GO:0051539;GO:0009055;GO:0051537;GO:0051538;GO:0008177	tricarboxylic acid cycle;;metal ion binding;;4 iron, 4 sulfur cluster binding;;electron carrier activity;;2 iron, 2 sulfur cluster binding;;3 iron, 4 sulfur cluster binding;;succinate dehydrogenase (ubiquinone) activity	K00240	succinate dehydrogenase / fumarate reductase, iron-sulfur subunit [EC:1.3.5.1 1.3.5.4]	NO	-	-		-	-	-	-	-	-	-	-	-	-		PHI:822	succinate dehydrogenase subunit	Zymoseptoria tritici	Triticum (related: wheat)	Primary Active Transporters		-	-
	gene0291	groEL	300606	298963	1644	chaperonin GroEL	60 kDa chaperonin OS=Caulobacter sp. (strain K31) OX=366602 GN=groL PE=3 SV=1	PF00118	Cpn60_TCP1	TCP-1/cpn60 chaperonin family	COG0459	Prevents misfolding and promotes the refolding and proper assembly of unfolded polypeptides generated under stress conditions (By similarity)	GO:0042026;GO:0005737;GO:0005524;GO:0051082	protein refolding;;cytoplasm;;ATP binding;;unfolded protein binding	K04077	chaperonin GroEL	YES	-	-		-	-	-	-	-	VFG001855(gb|YP_094724)	Hsp60 (VF0159)	Mediate a complement-independent attachment to mammalian and amoebal host cells	-	-		PHI:3085	folding of newly synthesized proteins, preventing misfolding and aggregation	Porphyromonas gingivalis	Rattus (related: rat)	-		-	-
	gene0292	groES	300951	300664	288	MULTISPECIES: co-chaperone GroES	10 kDa chaperonin OS=Caulobacter vibrioides (strain NA1000 / CB15N) OX=565050 GN=groS PE=2 SV=1	PF00166	Cpn10	Chaperonin 10 Kd subunit	COG0234	Binds to cpn60 in the presence of Mg-ATP and suppresses the ATPase activity of the latter (By similarity)	GO:0006457;GO:0005737;GO:0005524	protein folding;;cytoplasm;;ATP binding	K04078	chaperonin GroES	NO	-	-		-	-	-	-	-	-	-	-	-	-		-	-	-	-	-		-	-
	gene0296	-	303521	303997	477	hypothetical protein	-	-	-	-	-	-	-	-	-	-	NO	-	-		-	-	-	-	-	-	-	-	-	-		-	-	-	-	-		-	-
	gene0304	-	310721	310323	399	MULTISPECIES: hypothetical protein	-	-	-	-	-	-	GO:0016021	integral component of membrane	-	-	NO	-	-		-	-	-	-	-	-	-	-	-	-		-	-	-	-	-		2	-
	gene0305	-	311065	310721	345	MULTISPECIES: DUF883 family protein	-	PF19029	DUF883_C	DUF883 C-terminal glycine zipper region	-	-	GO:0016021;GO:0043022	integral component of membrane;;ribosome binding	-	-	NO	-	-		-	-	-	-	-	-	-	-	-	-		-	-	-	-	-		-	-
	gene0330	-	339604	339362	243	MULTISPECIES: hypothetical protein	-	-	-	-	-	-	-	-	-	-	NO	-	-		-	-	-	-	-	-	-	-	-	-		-	-	-	-	-		-	-
	gene0339	-	347597	348259	663	TetR family transcriptional regulator	HTH-type transcriptional repressor KstR2 OS=Rhodococcus jostii (strain RHA1) OX=101510 GN=kstR2 PE=1 SV=1	PF00440	TetR_N	Bacterial regulatory proteins, tetR family	ENOG4111UA6	TetR family transcriptional Regulator	GO:0003677	DNA binding	-	-	YES	-	-		-	-	-	-	-	-	-	-	-	-		-	-	-	-	-		-	-
	gene0385	chvI	403714	403007	708	response regulator transcription factor	Transcriptional regulatory protein ChvI OS=Rhizobium meliloti (strain 1021) OX=266834 GN=chvI PE=3 SV=1	PF00072;PF00486	Response_reg;Trans_reg_C	Response regulator receiver domain;Transcriptional regulatory protein, C terminal	COG0745	regulatoR	GO:0006355;GO:0000160;GO:0003677	regulation of transcription, DNA-templated;;phosphorelay signal transduction system;;DNA binding	K14981	two-component system, OmpR family, response regulator ChvI	NO	-	-		-	-	-	-	-	VFG001386(gb|NP_215271)	PhoP (VF0286)	Senses Mg2+ starvation, controls expression of genes involved in surface remodeling and adaptation to intracellular growth	ARO:3000828	BaeR is a response regulator that promotes the expression of MdtABC and AcrD efflux complexes.		PHI:8512;PHI:8688	Two-component response regulator	Citrobacter rodentium	Mus musculus (related: house mouse)	-		-	regulator
	gene0390	-	407715	407407	309	N-acetyltransferase	-	PF14542	Acetyltransf_CG	GCN5-related N-acetyl-transferase	COG2388	acetyltransferase	GO:0016740	transferase activity	K06975	uncharacterized protein	NO	-	-		-	-	-	-	-	-	-	-	-	-		-	-	-	-	-		-	-
	gene0397	-	415623	415015	609	MULTISPECIES: sigma-70 family RNA polymerase sigma factor	ECF RNA polymerase sigma factor EcfG OS=Rhodopseudomonas palustris (strain TIE-1) OX=395960 GN=ecfG PE=1 SV=1	PF08281;PF04542;PF07638;PF04545	Sigma70_r4_2;Sigma70_r2;Sigma70_ECF;Sigma70_r4	Sigma-70, region 4;Sigma-70 region 2;ECF sigma factor;Sigma-70, region 4	COG1595	RNA Polymerase	GO:0006352;GO:0003677;GO:0003700;GO:0016987	DNA-templated transcription, initiation;;DNA binding;;transcription factor activity, sequence-specific DNA binding;;sigma factor activity	-	-	NO	-	-		-	-	-	-	-	-	-	-	-	-		-	-	-	-	-		-	-
	gene0398	-	415757	415620	138	hypothetical protein	-	PF18557	NepR	Anti-sigma factor NepR	-	-	-	-	-	-	NO	-	-		-	-	-	-	-	-	-	-	-	-		-	-	-	-	-		-	-
	gene0399	-	416026	416817	792	MULTISPECIES: response regulator	Phyllosphere-induced regulator PhyR OS=Methylorubrum extorquens (strain ATCC 14718 / DSM 1338 / JCM 2805 / NCIMB 9133 / AM1) OX=272630 GN=phyR PE=1 SV=1	PF00072;PF08281	Response_reg;Sigma70_r4_2	Response regulator receiver domain;Sigma-70, region 4	ENOG410YE83	response regulator	GO:0000160;GO:0006352;GO:0003677;GO:0003700;GO:0016987	phosphorelay signal transduction system;;DNA-templated transcription, initiation;;DNA binding;;transcription factor activity, sequence-specific DNA binding;;sigma factor activity	-	-	YES	-	-		-	-	-	-	-	-	-	-	-	-		-	-	-	-	-		-	regulator
	gene0415	grxC	431483	431740	258	glutaredoxin 3	Glutaredoxin OS=Pseudomonas aeruginosa (strain ATCC 15692 / DSM 22644 / CIP 104116 / JCM 14847 / LMG 12228 / 1C / PRS 101 / PAO1) OX=208964 GN=grx PE=3 SV=1	PF00462;PF13417	Glutaredoxin;GST_N_3	Glutaredoxin;Glutathione S-transferase, N-terminal domain	COG0695	Glutaredoxin	GO:0045454;GO:0005737;GO:0005623;GO:0009055;GO:0015035	cell redox homeostasis;;cytoplasm;;cell;;electron carrier activity;;protein disulfide oxidoreductase activity	K03676	glutaredoxin 3	NO	-	-		-	-	-	-	-	-	-	-	-	-		-	-	-	-	-		-	-
	gene0418	-	433116	433649	534	GNAT family N-acetyltransferase	-	PF00583	Acetyltransf_1	Acetyltransferase (GNAT) family	ENOG41123CT	Gcn5-related n-acetyltransferase	-	-	-	-	NO	-	-		-	-	-	-	-	-	-	-	-	-		-	-	-	-	-		-	-
	gene0427	-	443483	442866	618	response regulator	Uncharacterized transcriptional regulatory protein YbdJ OS=Bacillus subtilis (strain 168) OX=224308 GN=ybdJ PE=3 SV=1	PF00072	Response_reg	Response regulator receiver domain	ENOG410ZBGY	REC	GO:0000160	phosphorelay signal transduction system	-	-	NO	-	-		-	-	-	-	-	-	-	-	-	-		-	-	-	-	-		-	regulator
	gene0451	atpA	468791	470323	1533	F0F1 ATP synthase subunit alpha	ATP synthase subunit alpha OS=Caulobacter vibrioides (strain NA1000 / CB15N) OX=565050 GN=atpA PE=3 SV=1	PF00006;PF00306;PF02874	ATP-synt_ab;ATP-synt_ab_C;ATP-synt_ab_N	ATP synthase alpha/beta family, nucleotide-binding domain;ATP synthase alpha/beta chain, C terminal domain;ATP synthase alpha/beta family, beta-barrel domain	COG0056	Produces ATP from ADP in the presence of a proton gradient across the membrane. The alpha chain is a regulatory subunit (By similarity)	GO:0015986;GO:0005886;GO:0045261;GO:0005524;GO:0016787;GO:0046933	ATP synthesis coupled proton transport;;plasma membrane;;proton-transporting ATP synthase complex, catalytic core F(1);;ATP binding;;hydrolase activity;;proton-transporting ATP synthase activity, rotational mechanism	K02111	F-type H+/Na+-transporting ATPase subunit alpha [EC:7.1.2.2 7.2.2.1]	NO	-	-		-	-	-	-	-	VFG006672(gb|NP_208211)	Pse5Ac7Ac (AI150)	-	-	-		PHI:624	Type III secretion	Salmonella enterica	Mus musculus (related: house mouse)	Primary Active Transporters		-	-
	gene0452	atpG	470361	471230	870	F0F1 ATP synthase subunit gamma	ATP synthase gamma chain OS=Caulobacter vibrioides (strain NA1000 / CB15N) OX=565050 GN=atpG PE=3 SV=1	PF00231	ATP-synt	ATP synthase	COG0224	Produces ATP from ADP in the presence of a proton gradient across the membrane. The gamma chain is believed to be important in regulating ATPase activity and the flow of protons through the CF(0) complex (By similarity)	GO:0015986;GO:0042777;GO:0005886;GO:0045261;GO:0005524;GO:0046933	ATP synthesis coupled proton transport;;plasma membrane ATP synthesis coupled proton transport;;plasma membrane;;proton-transporting ATP synthase complex, catalytic core F(1);;ATP binding;;proton-transporting ATP synthase activity, rotational mechanism	K02115	F-type H+-transporting ATPase subunit gamma	NO	-	-		-	-	-	-	-	-	-	-	-	-		PHI:8019	F1F0 ATPase	Staphylococcus aureus	Mus musculus (related: house mouse)	Primary Active Transporters		-	-
	gene0453	atpD	471268	472803	1536	F0F1 ATP synthase subunit beta	ATP synthase subunit beta OS=Caulobacter sp. (strain K31) OX=366602 GN=atpD PE=3 SV=1	PF00006;PF02874	ATP-synt_ab;ATP-synt_ab_N	ATP synthase alpha/beta family, nucleotide-binding domain;ATP synthase alpha/beta family, beta-barrel domain	COG0055	Produces ATP from ADP in the presence of a proton gradient across the membrane. The catalytic sites are hosted primarily by the beta subunits (By similarity)	GO:0015986;GO:0005886;GO:0045261;GO:0005524;GO:0016787;GO:0046933	ATP synthesis coupled proton transport;;plasma membrane;;proton-transporting ATP synthase complex, catalytic core F(1);;ATP binding;;hydrolase activity;;proton-transporting ATP synthase activity, rotational mechanism	K02112	F-type H+/Na+-transporting ATPase subunit beta [EC:7.1.2.2 7.2.2.1]	NO	-	-		-	-	-	-	-	VFG002459(gb|YP_111547)	Bsa T3SS (VF0428)	Delivering effector proteins into host cells to manipulate host cell functions	-	-		-	-	-	-	Primary Active Transporters		-	-
	gene0480	fixA	493445	494191	747	electron transfer flavoprotein subunit beta	Electron transfer flavoprotein subunit beta OS=Bradyrhizobium diazoefficiens (strain JCM 10833 / IAM 13628 / NBRC 14792 / USDA 110) OX=224911 GN=etfB PE=3 SV=2	PF01012	ETF	Electron transfer flavoprotein domain	COG2086	Electron transfer flavoprotein	GO:0009055	electron carrier activity	K03521	electron transfer flavoprotein beta subunit	NO	-	-		-	-	-	-	-	-	-	-	-	-		PHI:7211	Putative electron transfer protein beta subunit	Salmonella enterica	Mus musculus (related: house mouse)	-		-	-
	gene0481	fixB	494191	495120	930	MULTISPECIES: electron transfer flavoprotein subunit alpha	Electron transfer flavoprotein subunit alpha OS=Bradyrhizobium diazoefficiens (strain JCM 10833 / IAM 13628 / NBRC 14792 / USDA 110) OX=224911 GN=etfA PE=3 SV=2	PF00766;PF01012	ETF_alpha;ETF	Electron transfer flavoprotein FAD-binding domain;Electron transfer flavoprotein domain	COG2025	Electron transfer flavoprotein	GO:0050660;GO:0009055	flavin adenine dinucleotide binding;;electron carrier activity	K03522	electron transfer flavoprotein alpha subunit	NO	-	-		-	-	-	-	-	-	-	-	-	-		PHI:7212	Putative electron transfer protein alpha subunit	Salmonella enterica	Mus musculus (related: house mouse)	-		-	-
	gene0504	-	516032	516361	330	YbaB/EbfC family nucleoid-associated protein	Nucleoid-associated protein PHZ_c0369 OS=Phenylobacterium zucineum (strain HLK1) OX=450851 GN=PHZ_c0369 PE=3 SV=1	PF02575	YbaB_DNA_bd	YbaB/EbfC DNA-binding family	COG0718	Binds to DNA and alters its conformation. May be involved in regulation of gene expression, nucleoid organization and DNA protection (By similarity)	GO:0005737;GO:0043590;GO:0003677	cytoplasm;;bacterial nucleoid;;DNA binding	K09747	uncharacterized protein	NO	-	-		-	-	-	-	-	-	-	-	-	-		-	-	-	-	-		-	-
	gene0507	-	518333	518770	438	hypothetical protein	-	-	-	-	-	-	GO:0016021	integral component of membrane	-	-	NO	-	-		-	-	-	-	-	-	-	-	-	-		-	-	-	-	-		4	-
	gene0514	nrdA	525330	523447	1884	ribonucleoside-diphosphate reductase subunit alpha	Putative ribonucleoside-diphosphate reductase large subunit OS=Frog virus 3 (isolate Goorha) OX=654924 GN=FV3-038R PE=3 SV=1	PF02867;PF02867;PF00317	Ribonuc_red_lgC;Ribonuc_red_lgC;Ribonuc_red_lgN	Ribonucleotide reductase, barrel domain;Ribonucleotide reductase, barrel domain;Ribonucleotide reductase, all-alpha domain	COG0209	Provides the precursors necessary for DNA synthesis. Catalyzes the biosynthesis of deoxyribonucleotides from the corresponding ribonucleotides (By similarity)	GO:0006260;GO:0005524;GO:0004748	DNA replication;;ATP binding;;ribonucleoside-diphosphate reductase activity, thioredoxin disulfide as acceptor	K00525	ribonucleoside-diphosphate reductase alpha chain [EC:1.17.4.1]	NO	-	-		-	-	-	-	-	-	-	-	-	-		-	-	-	-	-		-	-
	gene0521	rpmH	532017	532151	135	MULTISPECIES: 50S ribosomal protein L34	50S ribosomal protein L34 OS=Azorhizobium caulinodans (strain ATCC 43989 / DSM 5975 / JCM 20966 / NBRC 14845 / NCIMB 13405 / ORS 571) OX=438753 GN=rpmH PE=3 SV=1	PF00468	Ribosomal_L34	Ribosomal protein L34	COG0230	50s ribosomal protein l34	GO:0006412;GO:0005840;GO:0003735	translation;;ribosome;;structural constituent of ribosome	K02914	large subunit ribosomal protein L34	NO	-	-		-	-	-	-	-	-	-	-	-	-		-	-	-	-	-		-	-
	gene0543	-	559341	559021	321	ribonuclease	-	-	-	-	-	-	-	-	-	-	NO	-	-		-	-	-	-	-	-	-	-	-	-		-	-	-	-	-		-	-
	gene0544	dys	560542	559490	1053	MULTISPECIES: deoxyhypusine synthase	Deoxyhypusine synthase-like protein OS=Caulobacter vibrioides (strain ATCC 19089 / CB15) OX=190650 GN=CC_0359 PE=3 SV=1	PF01916	DS	Deoxyhypusine synthase	COG1899	deoxyhypusine synthase	GO:0008612;GO:0016765	peptidyl-lysine modification to peptidyl-hypusine;;transferase activity, transferring alkyl or aryl (other than methyl) groups	K00809	deoxyhypusine synthase [EC:2.5.1.46]	NO	-	-		-	-	-	-	-	-	-	-	-	-		-	-	-	-	-		-	-
	gene0559	hlyIII	578018	577323	696	hemolysin III	Hemolysin-3 OS=Bacillus cereus OX=1396 PE=3 SV=1	PF03006	HlyIII	Haemolysin-III related	COG1272	Channel protein (Hemolysin III family	GO:0016021	integral component of membrane	K11068	hemolysin III	NO	-	-		-	-	-	-	-	-	-	-	-	-		-	-	-	-	Channels/Pores		7	-
	gene0567	-	585125	585454	330	MULTISPECIES: hypothetical protein	-	-	-	-	ENOG4111WT7	-	-	-	-	-	NO	-	-		-	-	-	-	-	-	-	-	-	-		-	-	-	-	-		-	-
	gene0571	-	593648	592203	1446	hypothetical protein	-	PF05050	Methyltransf_21	Methyltransferase FkbM domain	ENOG410ZXIE	Methyltransferase FkbM family	-	-	-	-	NO	-	-		-	-	-	-	-	-	-	-	-	-		-	-	-	-	-		-	-
	gene0598	kpsE	622493	621414	1080	chain-length determining protein	Capsule polysaccharide export inner-membrane protein BexC OS=Haemophilus influenzae OX=727 GN=bexC PE=3 SV=1	-	-	-	COG3524	polysaccharide export	GO:0016021	integral component of membrane	K10107	capsular polysaccharide transport system permease protein	YES	-	-		-	-	-	-	-	VFG002565(gb|YP_109401)	Capsule I (VF0436)	A key virulence determinant and that loss of capsule production results in severe attenuation in animal models of disease	-	-		-	-	-	-	Accessory Factors Involved in Transport		2	-
	gene0606	-	631481	630807	675	hypothetical protein	Probable lipoprotein YiaD OS=Escherichia coli (strain K12) OX=83333 GN=yiaD PE=1 SV=2	PF00691;PF13488;PF13441	OmpA;Gly-zipper_Omp;Gly-zipper_YMGG	OmpA family;Glycine zipper;YMGG-like Gly-zipper	COG2885	Ompa motb domain protein	GO:0016021;GO:0009279	integral component of membrane;;cell outer membrane	-	-	NO	-	-		-	-	-	-	-	VFG001931(gb|NP_282616)	CadF (VF0322)	37 kDa outer-membrane protein mediating the binding of the organism to the extracellular matrix component fibronectin, which in turn stimulates a signal transduction pathway	-	-		PHI:9291	Adhesin	Campylobacter jejuni	Mus musculus (related: house mouse)	Incompletely Characterized Transport Systems		3	-
	gene0607	-	631705	632124	420	MULTISPECIES: Hsp20 family protein	Small heat shock protein HspD OS=Bradyrhizobium diazoefficiens (strain JCM 10833 / IAM 13628 / NBRC 14792 / USDA 110) OX=224911 GN=hspD PE=3 SV=1	PF00011	HSP20	Hsp20/alpha crystallin family	COG0071	response to heat	-	-	-	-	NO	-	-		-	-	-	-	-	-	-	-	-	-		PHI:2658	Alpha-crystallin-type small heat shock proteins	Agrobacterium tumefaciens	Solanum tuberosum (related: potato)	-		-	-
	gene0608	-	632184	632438	255	MULTISPECIES: DUF1150 domain-containing protein	-	PF06620	DUF1150	Protein of unknown function (DUF1150)	COG5568	Protein of unknown function (DUF1150)	-	-	-	-	NO	-	-		-	-	-	-	-	-	-	-	-	-		-	-	-	-	-		-	-
	gene0610	-	633684	633037	648	ribosome-associated translation inhibitor RaiA	Ribosome hibernation promotion factor OS=Rhizobium meliloti (strain 1021) OX=266834 GN=hpf PE=3 SV=2	PF02482;PF16321	Ribosomal_S30AE;Ribosom_S30AE_C	Sigma 54 modulation protein / S30EA ribosomal protein;Sigma 54 modulation/S30EA ribosomal protein C terminus	COG1544	sigma 54 modulation protein ribosomal protein S30ea	GO:0006417;GO:0044238;GO:0005737	regulation of translation;;primary metabolic process;;cytoplasm	-	-	NO	-	-		-	-	-	-	-	-	-	-	-	-		-	-	-	-	-		-	-
	gene0618	rpmA	639292	639074	219	ribosomal protein L27	50S ribosomal protein L27 OS=Brucella suis biovar 1 (strain 1330) OX=204722 GN=rpmA PE=3 SV=1	PF01016	Ribosomal_L27	Ribosomal L27 protein	COG0211	50S ribosomal protein l27	GO:0006412;GO:0005840;GO:0003735	translation;;ribosome;;structural constituent of ribosome	K02899	large subunit ribosomal protein L27	NO	-	-		-	-	-	-	-	-	-	-	-	-		-	-	-	-	-		-	-
	gene0619	rplU	639943	639455	489	MULTISPECIES: 50S ribosomal protein L21	50S ribosomal protein L21 OS=Caulobacter vibrioides (strain ATCC 19089 / CB15) OX=190650 GN=rplU PE=3 SV=1	PF00829	Ribosomal_L21p	Ribosomal prokaryotic L21 protein	COG0261	This protein binds to 23S rRNA in the presence of protein L20 (By similarity)	GO:0006412;GO:0005840;GO:0003735;GO:0019843	translation;;ribosome;;structural constituent of ribosome;;rRNA binding	K02888	large subunit ribosomal protein L21	NO	-	-		-	-	-	-	-	-	-	-	-	-		-	-	-	-	-		-	-
	gene0630	phbB	650973	650095	879	beta-ketoacyl-ACP reductase	Acetoacetyl-CoA reductase OS=Zoogloea ramigera OX=350 GN=phaB PE=3 SV=1	PF13561;PF00106;PF08659;PF13460;PF01370	adh_short_C2;adh_short;KR;NAD_binding_10;Epimerase	Enoyl-(Acyl carrier protein) reductase;short chain dehydrogenase;KR domain;NAD(P)H-binding;NAD dependent epimerase/dehydratase family	ENOG410XNW1	)-reductase	GO:0042619;GO:0005737;GO:0004316;GO:0102132;GO:0102131;GO:0018454	poly-hydroxybutyrate biosynthetic process;;cytoplasm;;3-oxoacyl-[acyl-carrier-protein] reductase (NADPH) activity;;3-oxo-pimeloyl-[acp] methyl ester reductase activity;;3-oxo-glutaryl-[acp] methyl ester reductase activity;;acetoacetyl-CoA reductase activity	K00023	acetoacetyl-CoA reductase [EC:1.1.1.36]	NO	-	-		-	-	-	-	-	VFG038840(gb|YP_008043465)	Polar flagella (VF0473)	Necessary for motility, adhesion and invasion; glycosylation of the flagellin may play a role in provoking a proinflammatory response	-	-		PHI:5271	3-ketoacyl-acyl carrier protein reductase	Ralstonia solanacearum	Solanum lycopersicum (related: tomato)	Channels/Pores		-	-
	gene0640	-	661609	659828	1782	acyl-CoA dehydrogenase	3-methylmercaptopropionyl-CoA dehydrogenase OS=Ruegeria pomeroyi (strain ATCC 700808 / DSM 15171 / DSS-3) OX=246200 GN=dmdC PE=1 SV=1	PF12806;PF00441;PF02770;PF02771;PF12418	Acyl-CoA_dh_C;Acyl-CoA_dh_1;Acyl-CoA_dh_M;Acyl-CoA_dh_N;AcylCoA_DH_N	Acetyl-CoA dehydrogenase C-terminal like;Acyl-CoA dehydrogenase, C-terminal domain;Acyl-CoA dehydrogenase, middle domain;Acyl-CoA dehydrogenase, N-terminal domain;Acyl-CoA dehydrogenase N terminal	COG1960	acyl-CoA dehydrogenase	GO:0050660;GO:0016627	flavin adenine dinucleotide binding;;oxidoreductase activity, acting on the CH-CH group of donors	-	-	NO	-	-		-	-	-	-	-	-	-	-	-	-		-	-	-	-	-		-	-
	gene0682	icd	705005	706225	1221	NADP-dependent isocitrate dehydrogenase	Isocitrate dehydrogenase [NADP] OS=Sphingobium yanoikuyae OX=13690 GN=icd PE=3 SV=1	PF00180	Iso_dh	Isocitrate/isopropylmalate dehydrogenase	COG0538	isocitrate dehydrogenase (NADp)	GO:0006099;GO:0006102;GO:0000287;GO:0051287;GO:0004450	tricarboxylic acid cycle;;isocitrate metabolic process;;magnesium ion binding;;NAD binding;;isocitrate dehydrogenase (NADP+) activity	K00031	isocitrate dehydrogenase [EC:1.1.1.42]	NO	-	-		-	-	-	-	-	-	-	-	-	-		-	-	-	-	-		-	-
	gene0720	rpsA	748527	750224	1698	30S ribosomal protein S1	30S ribosomal protein S1 OS=Rhodopseudomonas palustris (strain ATCC BAA-98 / CGA009) OX=258594 GN=rpsA PE=1 SV=1	PF00575;PF00575;PF00575;PF00575;PF00575;PF00575	S1;S1;S1;S1;S1;S1	S1 RNA binding domain;S1 RNA binding domain;S1 RNA binding domain;S1 RNA binding domain;S1 RNA binding domain;S1 RNA binding domain	COG0539	thus facilitating recognition of the initiation point. It is needed to translate mRNA with a short Shine-Dalgarno (SD) purine-rich sequence (By similarity)	GO:0006412;GO:0005840;GO:0003735;GO:0003723	translation;;ribosome;;structural constituent of ribosome;;RNA binding	K02945	small subunit ribosomal protein S1	NO	-	-		-	-	-	-	-	-	-	-	-	-		PHI:3878	polynucleotide phosphorylase, an exoribonuclease involved in RNA processing and degradation	Salmonella enterica	Sus scrofa (related: pig)	-		-	-
	gene0733	coxA	762511	764157	1647	MULTISPECIES: cytochrome c oxidase subunit I	Cytochrome c oxidase subunit 1 OS=Bradyrhizobium diazoefficiens (strain JCM 10833 / IAM 13628 / NBRC 14792 / USDA 110) OX=224911 GN=ctaD PE=2 SV=1	PF00115	COX1	Cytochrome C and Quinol oxidase polypeptide I	COG0843	Cytochrome C oxidase subunit I	GO:0009060;GO:0015990;GO:0006119;GO:0016021;GO:0005886;GO:0045277;GO:0046872;GO:0020037;GO:0004129	aerobic respiration;;electron transport coupled proton transport;;oxidative phosphorylation;;integral component of membrane;;plasma membrane;;respiratory chain complex IV;;metal ion binding;;heme binding;;cytochrome-c oxidase activity	K02274	cytochrome c oxidase subunit I [EC:7.1.1.9]	NO	-	-		-	-	-	-	-	-	-	-	-	-		PHI:4038	Terminal Oxidases	Staphylococcus aureus	Mus musculus (related: house mouse)	Primary Active Transporters		12	-
	gene0737	coxC	766095	766973	879	MULTISPECIES: cytochrome c oxidase subunit 3	Cytochrome c oxidase subunit 3 OS=Paracoccus denitrificans OX=266 GN=ctaE PE=1 SV=3	PF00510	COX3	Cytochrome c oxidase subunit III	COG1845	Cytochrome C Oxidase, Subunit III	GO:0019646;GO:0016021;GO:0005886;GO:0004129	aerobic electron transport chain;;integral component of membrane;;plasma membrane;;cytochrome-c oxidase activity	K02276	cytochrome c oxidase subunit III [EC:7.1.1.9]	NO	-	-		-	-	-	-	-	-	-	-	-	-		-	-	-	-	Primary Active Transporters		6	-
	gene0757	-	783426	783848	423	MucR family transcriptional regulator	Transcriptional regulatory protein ros OS=Rhizobium radiobacter OX=358 GN=ros PE=1 SV=1	PF05443	ROS_MUCR	ROS/MUCR transcriptional regulator protein	COG4957	Transcriptional regulator	GO:0006355;GO:0003677;GO:0008270	regulation of transcription, DNA-templated;;DNA binding;;zinc ion binding	-	-	NO	-	-		-	-	-	-	-	-	-	-	-	-		-	-	-	-	-		-	-
	gene0793	fbaA	817042	815978	1065	MULTISPECIES: fructose-bisphosphate aldolase class II	Fructose-bisphosphate aldolase 2 OS=Rhodobacter sphaeroides OX=1063 GN=cfxB PE=3 SV=1	PF01116	F_bP_aldolase	Fructose-bisphosphate aldolase class-II	COG0191	Aldolase	GO:0006096;GO:0008270;GO:0004332	glycolytic process;;zinc ion binding;;fructose-bisphosphate aldolase activity	K01624	fructose-bisphosphate aldolase, class II [EC:4.1.2.13]	NO	-	-		-	-	-	-	-	-	-	-	-	-		-	-	-	-	-		-	-
	gene0796	gapA	819975	818968	1008	type I glyceraldehyde-3-phosphate dehydrogenase	Glyceraldehyde-3-phosphate dehydrogenase OS=Rhodobacter sphaeroides OX=1063 GN=gapB PE=3 SV=1	PF02800;PF00044	Gp_dh_C;Gp_dh_N	Glyceraldehyde 3-phosphate dehydrogenase, C-terminal domain;Glyceraldehyde 3-phosphate dehydrogenase, NAD binding domain	COG0057	glyceraldehyde3phosphate dehydrogenase	GO:0006006;GO:0051287;GO:0050661;GO:0016620;GO:0004365	glucose metabolic process;;NAD binding;;NADP binding;;oxidoreductase activity, acting on the aldehyde or oxo group of donors, NAD or NADP as acceptor;;glyceraldehyde-3-phosphate dehydrogenase (NAD+) (phosphorylating) activity	K00134	glyceraldehyde 3-phosphate dehydrogenase [EC:1.2.1.12]	NO	-	-		-	-	-	-	-	-	-	-	-	-		PHI:6904	Glyceraldehyde-3-phosphate dehydrogenase	Staphylococcus aureus	Galleria mellonella (related: greater wax moth)	Primary Active Transporters		-	-
	gene0807	-	830584	830820	237	hypothetical protein	-	-	-	-	-	-	-	-	-	-	NO	-	-		-	-	-	-	-	-	-	-	-	-		-	-	-	-	-		-	-
	gene0814	purS	835630	835391	240	phosphoribosylformylglycinamidine synthase subunit PurS	Phosphoribosylformylglycinamidine synthase subunit PurS OS=Bacillus subtilis (strain 168) OX=224308 GN=purS PE=1 SV=1	PF02700	PurS	Phosphoribosylformylglycinamidine (FGAM) synthase	COG1828	phosphoribosylformylglycinamidine synthase	GO:0006189;GO:0005737;GO:0005524;GO:0004642	'de novo' IMP biosynthetic process;;cytoplasm;;ATP binding;;phosphoribosylformylglycinamidine synthase activity	K23264	phosphoribosylformylglycinamidine synthase subunit PurS [EC:6.3.5.3]	NO	-	-		-	-	-	-	-	-	-	-	-	-		-	-	-	-	-		-	-
	gene0860	-	885691	887382	1692	sodium:solute symporter family protein	Probable urea active transporter 1 OS=Schizosaccharomyces pombe (strain 972 / ATCC 24843) OX=284812 GN=dur3-1 PE=3 SV=1	PF00474	SSF	Sodium:solute symporter family	COG0591	symporter	GO:0016021;GO:0022857	integral component of membrane;;transmembrane transporter activity	-	-	NO	-	-		-	-	-	-	-	-	-	-	-	-		-	-	-	-	-		15	-
	gene0861	-	887395	887526	132	hypothetical protein	-	-	-	-	-	-	GO:0016021	integral component of membrane	-	-	NO	-	-		-	-	-	-	-	-	-	-	-	-		-	-	-	-	-		1	-
	gene0865	-	892401	892640	240	hypothetical protein	-	-	-	-	-	-	GO:0016021	integral component of membrane	-	-	NO	-	-		-	-	-	-	-	-	-	-	-	-		-	-	-	-	-		-	-
	gene0900	-	932357	935626	3270	TonB-dependent receptor	Vitamin B12 transporter BtuB OS=Escherichia coli O157:H7 OX=83334 GN=btuB PE=3 SV=1	PF00593;PF07715	TonB_dep_Rec;Plug	TonB dependent receptor;TonB-dependent Receptor Plug Domain	ENOG410YDW5	tonB-dependent Receptor	GO:0016021;GO:0009279	integral component of membrane;;cell outer membrane	-	-	YES	-	-		-	-	-	-	-	-	-	-	-	-		PHI:3879	TonB- dependent receptor	Riemerella anatipestifer	Anas platyrhynchos (related: mallard)	Channels/Pores		-	-
	gene0901	ftsZ	935906	937477	1572	cell division protein FtsZ	Cell division protein FtsZ OS=Caulobacter vibrioides (strain NA1000 / CB15N) OX=565050 GN=ftsZ PE=3 SV=1	PF00091;PF12327	Tubulin;FtsZ_C	Tubulin/FtsZ family, GTPase domain;FtsZ family, C-terminal domain	COG0206	Essential cell division protein that forms a contractile ring structure (Z ring) at the future cell division site. The regulation of the ring assembly controls the timing and the location of cell division. One of the functions of the FtsZ ring is to recruit other cell division proteins to the septum to produce a new cell wall between the dividing cells. Binds GTP and shows GTPase activity (By sim…	GO:0043093;GO:0000917;GO:0051258;GO:0005737;GO:0032153;GO:0005525;GO:0003924	FtsZ-dependent cytokinesis;;barrier septum assembly;;protein polymerization;;cytoplasm;;cell division site;;GTP binding;;GTPase activity	K03531	cell division protein FtsZ	YES	-	-		-	-	-	-	-	-	-	-	-	-		-	-	-	-	-		-	-
	gene0920	-	952120	953214	1095	Glu/Leu/Phe/Val dehydrogenase	Leucine dehydrogenase OS=Bacillus licheniformis OX=1402 GN=ldh PE=1 SV=1	PF02812;PF00208	ELFV_dehydrog_N;ELFV_dehydrog	Glu/Leu/Phe/Val dehydrogenase, dimerisation domain;Glutamate/Leucine/Phenylalanine/Valine dehydrogenase	COG0334	oxidoreductase activity, acting on the CH-NH2 group of donors, NAD or NADP as acceptor	GO:0006520;GO:0000166;GO:0016639	cellular amino acid metabolic process;;nucleotide binding;;oxidoreductase activity, acting on the CH-NH2 group of donors, NAD or NADP as acceptor	K00263	leucine dehydrogenase [EC:1.4.1.9]	NO	-	-		-	-	-	-	-	-	-	-	-	-		-	-	-	-	-		-	-
	gene0929	-	963247	963669	423	response regulator receiver domain protein	Probable methanogenesis regulatory protein FilR2 OS=Methanosaeta harundinacea (strain 6Ac) OX=1110509 GN=filR2 PE=1 SV=1	PF00072	Response_reg	Response regulator receiver domain	ENOG4111JCR	response regulator (Receiver	GO:0000160	phosphorelay signal transduction system	-	-	NO	-	-		-	-	-	-	-	-	-	-	-	-		PHI:6117;PHI:9016;PHI:9017	Response regulator;two-component system regulatory protein;Hybrid protein	Xanthomonas oryzae	Oryza sativa (related: rice)	-		-	regulator
	gene0932	-	965302	965484	183	MULTISPECIES: CsbD family protein	UPF0337 protein mll8179 OS=Mesorhizobium japonicum (strain LMG 29417 / CECT 9101 / MAFF 303099) OX=266835 GN=mll8179 PE=3 SV=1	PF05532	CsbD	CsbD-like	ENOG410XUD4	Csbd family	-	-	-	-	NO	-	-		-	-	-	-	-	-	-	-	-	-		-	-	-	-	-		-	-
	gene0933	pgaC	965752	967062	1311	Poly-beta-1,6-N-acetyl-D-glucosamine synthase	Poly-beta-1,6-N-acetyl-D-glucosamine synthase OS=Staphylococcus aureus (strain MW2) OX=196620 GN=icaA PE=3 SV=1	PF00535;PF13641;PF13632;PF13506;PF03142;PF10111	Glycos_transf_2;Glyco_tranf_2_3;Glyco_trans_2_3;Glyco_transf_21;Chitin_synth_2;Glyco_tranf_2_2	Glycosyl transferase family 2;Glycosyltransferase like family 2;Glycosyl transferase family group 2;Glycosyl transferase family 21;Chitin synthase;Glycosyltransferase like family 2	COG1215	Glycosyl transferase, family 2	GO:0016021;GO:0016757	integral component of membrane;;transferase activity, transferring glycosyl groups	K11936	poly-beta-1,6-N-acetyl-D-glucosamine synthase [EC:2.4.1.-]	YES	-	GT2_Glycos_transf_2		GT	Glycosyl Transferases	-	-	-	-	-	-	-	-		PHI:3448	Production of poly-b-linkedN-acetylglucosamine	Klebsiella pneumoniae	Mus musculus (related: house mouse)	Group Translocators		5	-
	gene0948	csgG	983889	982867	1023	MULTISPECIES: holdfast anchoring protein HfaB	Putative transcription activator protein HfaB OS=Caulobacter vibrioides (strain ATCC 19089 / CB15) OX=190650 GN=hfaB PE=4 SV=2	PF03783	CsgG	Curli production assembly/transport component CsgG	COG1462	Curli production assembly transport component CsgG	GO:0030288	outer membrane-bounded periplasmic space	K06214	curli production assembly/transport component CsgG	NO	-	-		-	-	-	-	-	-	-	-	-	-		-	-	-	-	-		1	-
	gene0971	-	1013447	1013767	321	stress-induced protein	Conidiation-specific protein 10 OS=Neurospora crassa (strain ATCC 24698 / 74-OR23-1A / CBS 708.71 / DSM 1257 / FGSC 987) OX=367110 GN=con-10 PE=2 SV=1	PF10685;PF10685;PF10685	KGG;KGG;KGG	Stress-induced bacterial acidophilic repeat motif;Stress-induced bacterial acidophilic repeat motif;Stress-induced bacterial acidophilic repeat motif	COG3729	Stress-induced protein, KGG, repeat protein	-	-	-	-	YES	-	-		-	-	-	-	-	-	-	-	-	-		-	-	-	-	-		-	-
	gene0973	-	1014762	1015145	384	hypothetical protein	-	-	-	-	-	-	-	-	-	-	NO	-	-		-	-	-	-	-	-	-	-	-	-		-	-	-	-	-		-	-
	gene0980	-	1018966	1019385	420	hypothetical protein	-	-	-	-	ENOG4111XTN	-	GO:0016021	integral component of membrane	-	-	NO	-	-		-	-	-	-	-	-	-	-	-	-		-	-	-	-	-		2	-
	gene0983	-	1020951	1020160	792	Ser/Thr phosphatase family protein	-	PF00149;PF12850	Metallophos;Metallophos_2	Calcineurin-like phosphoesterase;Calcineurin-like phosphoesterase superfamily domain	COG2129	metallophosphoesterase	GO:0016787	hydrolase activity	-	-	NO	-	-		-	-	-	-	-	-	-	-	-	-		-	-	-	-	-		-	-
	gene0998	-	1034966	1035493	528	MULTISPECIES: porin family protein	-	PF13505	OMP_b-brl	Outer membrane protein beta-barrel domain	ENOG41123JK	-	-	-	-	-	YES	-	-		-	-	-	-	-	-	-	-	-	-		-	-	-	-	-		-	-
	gene1000	-	1037078	1035933	1146	beta-ketoacyl-ACP synthase III	Beta-ketodecanoyl-[acyl-carrier-protein] synthase OS=Pseudomonas aeruginosa (strain ATCC 15692 / DSM 22644 / CIP 104116 / JCM 14847 / LMG 12228 / 1C / PRS 101 / PAO1) OX=208964 GN=PA3286 PE=1 SV=1	PF08545;PF08541;PF00195	ACP_syn_III;ACP_syn_III_C;Chal_sti_synt_N	3-Oxoacyl-[acyl-carrier-protein (ACP)] synthase III;3-Oxoacyl-[acyl-carrier-protein (ACP)] synthase III C terminal;Chalcone and stilbene synthases, N-terminal domain	COG0332	Catalyzes the condensation reaction of fatty acid synthesis by the addition to an acyl acceptor of two carbons from malonyl-ACP. Catalyzes the first condensation reaction which initiates fatty acid synthesis and may therefore play a role in governing the total rate of fatty acid production. Possesses both acetoacetyl-ACP synthase and acetyl transacylase activities. Its substrate specificity deter…	-	-	K16872	beta-ketodecanoyl-[acyl-carrier-protein] synthase [EC:2.3.1.207]	NO	-	-		-	-	-	-	-	-	-	-	-	-		-	-	-	-	-		-	-
	gene1036	-	1075913	1077340	1428	peptidase Do	Probable periplasmic serine protease do/HhoA-like OS=Haemophilus influenzae (strain ATCC 51907 / DSM 11121 / KW20 / Rd) OX=71421 GN=HI_1259 PE=3 SV=1	PF13365;PF13180;PF17820;PF00089;PF00595	Trypsin_2;PDZ_2;PDZ_6;Trypsin;PDZ	Trypsin-like peptidase domain;PDZ domain;PDZ domain;Trypsin;PDZ domain	COG0265	Serine protease	GO:0042597;GO:0004252	periplasmic space;;serine-type endopeptidase activity	-	-	NO	-	-		-	-	cluster1	NRPS	fuscachelin A / fuscachelin B / fuscachelin C	VFG014950(gb|NP_249457)	Alginate regulation (CVF523)	-	-	-		PHI:8575	Protease	Dickeya dadantii	Cichorium intybus (related: chicory)	-		-	-
	gene1051	-	1087909	1088400	492	hypothetical protein	-	-	-	-	-	-	-	-	-	-	YES	-	-		-	-	-	-	-	-	-	-	-	-		-	-	-	-	-		-	-
	gene1053	pckA	1089242	1091086	1845	phosphoenolpyruvate carboxykinase (GTP)	Phosphoenolpyruvate carboxykinase [GTP] OS=Frankia alni (strain ACN14a) OX=326424 GN=pckG PE=3 SV=1	PF00821;PF17297	PEPCK_GTP;PEPCK_N	Phosphoenolpyruvate carboxykinase C-terminal P-loop domain;Phosphoenolpyruvate carboxykinase N-terminal domain	COG1274	Catalyzes the conversion of oxaloacetate (OAA) to phosphoenolpyruvate (PEP), the rate-limiting step in the metabolic pathway that produces glucose from lactate and other precursors derived from the citric acid cycle (By similarity)	GO:0006094;GO:0005737;GO:0005525;GO:0016301;GO:0030145;GO:0004613	gluconeogenesis;;cytoplasm;;GTP binding;;kinase activity;;manganese ion binding;;phosphoenolpyruvate carboxykinase (GTP) activity	K01596	phosphoenolpyruvate carboxykinase (GTP) [EC:4.1.1.32]	YES	-	-		-	-	-	-	-	-	-	-	-	-		-	-	-	-	-		-	-
	gene1073	-	1108835	1109305	471	TIGR01841 family phasin	-	PF09361	Phasin_2	Phasin protein	COG5490	phasin family	-	-	-	-	YES	-	-		-	-	-	-	-	-	-	-	-	-		-	-	-	-	-		-	-
	gene1075	clpA	1109819	1112122	2304	ATP-dependent Clp protease ATP-binding subunit ClpA	ClpA homolog protein OS=Rhodobacter blasticus OX=1075 PE=3 SV=1	PF07724;PF17871;PF00004;PF00004;PF10431;PF07728;PF02861;PF00158;PF07726	AAA_2;AAA_lid_9;AAA;AAA;ClpB_D2-small;AAA_5;Clp_N;Sigma54_activat;AAA_3	AAA domain (Cdc48 subfamily);AAA lid domain;ATPase family associated with various cellular activities (AAA);ATPase family associated with various cellular activities (AAA);C-terminal, D2-small domain, of ClpB protein;AAA domain (dynein-related subfamily);Clp amino terminal domain, pathogenicity island component;Sigma-54 interaction domain;ATPase family associated with various cellular activities …	COG0542	ATP-dependent CLP protease ATP-binding subunit	GO:0043335;GO:0005524;GO:0016887;GO:0008233	protein unfolding;;ATP binding;;ATPase activity;;peptidase activity	K03694	ATP-dependent Clp protease ATP-binding subunit ClpA	NO	-	-		-	-	-	-	-	VFG000079(gb|NP_463763)	ClpC (VF0072)	An ATPase promoting early escape form the phagosome of macrophages; ClpC is also required for adhesion and invasion, possibly by modulating the expression of InlA,InlB and ActA	-	-		PHI:8569	ATP-dependent Clp protease ATP-binding subunit	Dickeya dadantii	Cichorium intybus (related: chicory)	Primary Active Transporters		-	-
	gene1076	-	1112501	1112196	306	MULTISPECIES: CsbD family protein	UPF0337 protein PSPTO_1596 OS=Pseudomonas syringae pv. tomato (strain ATCC BAA-871 / DC3000) OX=223283 GN=PSPTO_1596 PE=3 SV=1	PF05532	CsbD	CsbD-like	ENOG410XUD4	Csbd family	GO:0016021	integral component of membrane	-	-	NO	-	-		-	-	-	-	-	-	-	-	-	-		-	-	-	-	-		-	-
	gene1086	-	1121699	1123102	1404	pyridoxal-phosphate dependent enzyme	Cystathionine beta-synthase OS=Mus musculus OX=10090 GN=Cbs PE=1 SV=3	PF00291;PF00571;PF00571	PALP;CBS;CBS	Pyridoxal-phosphate dependent enzyme;CBS domain;CBS domain	COG0031	cysteine biosynthetic process from serine	GO:0006535	cysteine biosynthetic process from serine	K01697	cystathionine beta-synthase [EC:4.2.1.22]	NO	-	-		-	-	-	-	-	-	-	-	-	-		PHI:6556	Cystathionine-beta -synthase	Aspergillus fumigatus	Mus musculus (related: house mouse)	-		-	-
	gene1088	ybdG	1124326	1125552	1227	mechanosensitive ion channel family protein	Miniconductance mechanosensitive channel YbdG OS=Shigella flexneri OX=623 GN=ybdG PE=3 SV=1	PF00924	MS_channel	Mechanosensitive ion channel	COG0668	Mechanosensitive ion channel	GO:0071470;GO:0016021;GO:0008381	cellular response to osmotic stress;;integral component of membrane;;mechanically-gated ion channel activity	K16053	miniconductance mechanosensitive channel	NO	-	-		-	-	-	-	-	-	-	-	-	-		-	-	-	-	Channels/Pores		5	-
	gene1094	-	1130261	1130019	243	hypothetical protein	-	-	-	-	-	-	-	-	-	-	NO	-	-		-	-	-	-	-	-	-	-	-	-		-	-	-	-	-		-	-
	gene1173	-	1216187	1215999	189	hypothetical protein	-	PF13467	RHH_4	Ribbon-helix-helix domain	-	-	-	-	-	-	NO	-	-		-	-	-	-	-	-	-	-	-	-		-	-	-	-	-		-	-
	gene1177	-	1218041	1218274	234	MULTISPECIES: DUF2171 domain-containing protein	-	PF09939	DUF2171	Uncharacterized protein conserved in bacteria (DUF2171)	ENOG410Y0DW	Uncharacterized protein conserved in bacteria (DUF2171)	-	-	-	-	NO	-	-		-	-	-	-	-	-	-	-	-	-		-	-	-	-	-		-	-
	gene1188	-	1226312	1226007	306	MULTISPECIES: hypothetical protein	-	PF01503	PRA-PH	Phosphoribosyl-ATP pyrophosphohydrolase	COG1694	MazG family	GO:0016787	hydrolase activity	-	-	NO	-	-		-	-	-	-	-	-	-	-	-	-		-	-	-	-	-		-	-
	gene1210	-	1246735	1247148	414	helix-turn-helix transcriptional regulator	Biofilm growth-associated repressor OS=Agrobacterium fabrum (strain C58 / ATCC 33970) OX=176299 GN=bigR PE=1 SV=3	PF01022;PF12840;PF12802	HTH_5;HTH_20;MarR_2	Bacterial regulatory protein, arsR family;Helix-turn-helix domain;MarR family	COG0640	Transcriptional regulator, arsr family	GO:0003700	transcription factor activity, sequence-specific DNA binding	-	-	NO	-	-		-	-	-	-	-	-	-	-	-	-		-	-	-	-	-		-	-
	gene1217	-	1256889	1255222	1668	energy-dependent translational throttle protein EttA	Energy-dependent translational throttle protein EttA OS=Mycobacterium tuberculosis (strain ATCC 25618 / H37Rv) OX=83332 GN=ettA PE=1 SV=1	PF00005;PF00005;PF12848	ABC_tran;ABC_tran;ABC_tran_Xtn	ABC transporter;ABC transporter;ABC transporter	COG0488	(ABC) transporter	GO:0045900;GO:0005524;GO:0016887	negative regulation of translational elongation;;ATP binding;;ATPase activity	-	-	NO	-	-		-	-	-	-	-	VFG037386(gb|YP_001847242)	Acinetobactin (VF0467)	High-affinity catechol-hydroxamate siderophore competing with host cells for iron	ARO:3003986	Pleuromutilin (Tiamulin) ABC efflux pump found in Paenibacillus sp. LC231, a strain of Paenibacillus isolated from Lechuguilla Cave, NM, USA. Confers resistance to pleuromutilin antibiotics. Described by Pawlowski et al. 2016.		PHI:8623	Cysteine ATP binding protein	Neisseria meningitidis	Homo sapiens (related: human)	Primary Active Transporters		-	-
	gene1219	rplM	1257902	1258378	477	ribosomal protein L13	50S ribosomal protein L13 OS=Maricaulis maris (strain MCS10) OX=394221 GN=rplM PE=3 SV=1	PF00572	Ribosomal_L13	Ribosomal protein L13	COG0102	This protein is one of the early assembly proteins of the 50S ribosomal subunit, although it is not seen to bind rRNA by itself. It is important during the early stages of 50S assembly (By similarity)	GO:0006412;GO:0005840;GO:0003735	translation;;ribosome;;structural constituent of ribosome	K02871	large subunit ribosomal protein L13	YES	-	-		-	-	-	-	-	-	-	-	-	-		-	-	-	-	-		-	-
	gene1220	rpsI	1258381	1258869	489	MULTISPECIES: 30S ribosomal protein S9	30S ribosomal protein S9 OS=Caulobacter vibrioides (strain NA1000 / CB15N) OX=565050 GN=rpsI PE=3 SV=1	PF00380	Ribosomal_S9	Ribosomal protein S9/S16	COG0103	30S ribosomal protein S9	GO:0006412;GO:0005840;GO:0003735	translation;;ribosome;;structural constituent of ribosome	K02996	small subunit ribosomal protein S9	NO	-	-		-	-	-	-	-	-	-	-	-	-		-	-	-	-	-		-	-
	gene1226
	gene1227
	gene1233	-	1270916	1270326	591	DUF4142 domain-containing protein	-	PF13628;PF03713	DUF4142;DUF305	Domain of unknown function (DUF4142);Domain of unknown function (DUF305)	ENOG410XV7J	-	-	-	K08995	putative membrane protein	NO	-	-		-	-	-	-	-	-	-	-	-	-		-	-	-	-	-		-	-
	gene1258	-	1290998	1291303	306	SCP-2 sterol transfer family protein	Non-specific lipid-transfer protein OS=Homo sapiens OX=9606 GN=SCP2 PE=1 SV=2	PF02036	SCP2	SCP-2 sterol transfer family	COG3255	sterol-binding domain protein	-	-	-	-	NO	-	-		-	-	-	-	-	-	-	-	-	-		-	-	-	-	-		-	-
	gene1261	-	1294217	1294041	177	hypothetical protein	-	PF10685;PF10685	KGG;KGG	Stress-induced bacterial acidophilic repeat motif;Stress-induced bacterial acidophilic repeat motif	COG3729	Stress-induced protein, KGG, repeat protein	-	-	-	-	NO	-	-		-	-	-	-	-	-	-	-	-	-		-	-	-	-	-		-	-
	gene1262	-	1294448	1294744	297	hypothetical protein	-	-	-	-	-	-	-	-	-	-	YES	-	-		-	-	-	-	-	-	-	-	-	-		-	-	-	-	-		-	-
	gene1263	gloB	1295462	1294749	714	MBL fold metallo-hydrolase	Hydroxyacylglutathione hydrolase GloC OS=Escherichia coli (strain K12) OX=83333 GN=gloC PE=1 SV=1	PF00753	Lactamase_B	Metallo-beta-lactamase superfamily	COG0491	Beta-lactamase domain protein	GO:0016787	hydrolase activity	K01069	hydroxyacylglutathione hydrolase [EC:3.1.2.6]	NO	-	-		-	-	-	-	-	-	-	-	-	-		-	-	-	-	-		-	-
	gene1264	tig	1295635	1296978	1344	trigger factor	Trigger factor OS=Caulobacter vibrioides (strain NA1000 / CB15N) OX=565050 GN=tig PE=3 SV=2	PF05698;PF05697;PF00254	Trigger_C;Trigger_N;FKBP_C	Bacterial trigger factor protein (TF) C-terminus;Bacterial trigger factor protein (TF);FKBP-type peptidyl-prolyl cis-trans isomerase	COG0544	Involved in protein export. Acts as a chaperone by maintaining the newly synthesized protein in an open conformation	GO:0051301;GO:0006457;GO:0007049;GO:0015031;GO:0005737;GO:0003755	cell division;;protein folding;;cell cycle;;protein transport;;cytoplasm;;peptidyl-prolyl cis-trans isomerase activity	K03545	trigger factor	NO	-	-		-	-	-	-	-	-	-	-	-	-		-	-	-	-	-		-	-
	gene1265	clpP	1297147	1297788	642	MULTISPECIES: ATP-dependent Clp protease proteolytic subunit	ATP-dependent Clp protease proteolytic subunit OS=Caulobacter vibrioides (strain NA1000 / CB15N) OX=565050 GN=clpP PE=1 SV=2	PF00574	CLP_protease	Clp protease	COG0740	Cleaves peptides in various proteins in a process that requires ATP hydrolysis. Has a chymotrypsin-like activity. Plays a major role in the degradation of misfolded proteins (By similarity)	GO:0005737;GO:0004252	cytoplasm;;serine-type endopeptidase activity	K01358	ATP-dependent Clp protease, protease subunit [EC:3.4.21.92]	NO	-	-		-	-	-	-	-	VFG000077(gb|NP_465991)	ClpP (VF0074)	Serine protease involved in proteolysis and is required for growth under stress conditions	-	-		PHI:3040	proteolytic component	Salmonella enterica	Mus musculus (related: house mouse)	Primary Active Transporters		-	-
	gene1268	clpX	1299281	1300549	1269	MULTISPECIES: ATP-dependent Clp protease ATP-binding subunit ClpX	ATP-dependent Clp protease ATP-binding subunit ClpX OS=Phenylobacterium zucineum (strain HLK1) OX=450851 GN=clpX PE=3 SV=1	PF07724;PF06689;PF10431;PF00004;PF07728;PF05496	AAA_2;zf-C4_ClpX;ClpB_D2-small;AAA;AAA_5;RuvB_N	AAA domain (Cdc48 subfamily);ClpX C4-type zinc finger;C-terminal, D2-small domain, of ClpB protein;ATPase family associated with various cellular activities (AAA);AAA domain (dynein-related subfamily);Holliday junction DNA helicase RuvB P-loop domain	COG1219	ATP-dependent specificity component of the Clp protease. It directs the protease to specific substrates. Can perform chaperone functions in the absence of ClpP (By similarity)	GO:0006457;GO:0005524;GO:0008270;GO:0008233;GO:0051082;GO:0046983	protein folding;;ATP binding;;zinc ion binding;;peptidase activity;;unfolded protein binding;;protein dimerization activity	K03544	ATP-dependent Clp protease ATP-binding subunit ClpX	NO	-	-		-	-	-	-	-	-	-	-	-	-		PHI:3004	Part of proteolytic complex	Staphylococcus aureus	Mus musculus (related: house mouse)	-		-	-
	gene1269	lon	1300826	1303225	2400	endopeptidase La	Lon protease OS=Caulobacter vibrioides (strain NA1000 / CB15N) OX=565050 GN=lon PE=3 SV=1	PF05362;PF02190;PF00004;PF07728;PF08298;PF13541	Lon_C;LON_substr_bdg;AAA;AAA_5;AAA_PrkA;ChlI	Lon protease (S16) C-terminal proteolytic domain;ATP-dependent protease La (LON) substrate-binding domain;ATPase family associated with various cellular activities (AAA);AAA domain (dynein-related subfamily);PrkA AAA domain;Subunit ChlI of Mg-chelatase	COG0466	ATP-dependent serine protease that mediates the selective degradation of mutant and abnormal proteins as well as certain short-lived regulatory proteins. Required for cellular homeostasis and for survival from DNA damage and developmental changes induced by stress. Degrades polypeptides processively to yield small peptide fragments that are 5 to 10 amino acids long. Binds to DNA in a double-stran…	GO:0034605;GO:0006515;GO:0005737;GO:0005524;GO:0043565;GO:0004252;GO:0004176	cellular response to heat;;misfolded or incompletely synthesized protein catabolic process;;cytoplasm;;ATP binding;;sequence-specific DNA binding;;serine-type endopeptidase activity;;ATP-dependent peptidase activity	K01338	ATP-dependent Lon protease [EC:3.4.21.53]	NO	-	-		-	-	-	-	-	-	-	-	-	-		PHI:8922	Lon protease	Brucella abortus	Mus musculus (related: house mouse)	-		-	-
	gene1296	-	1315966	1315748	219	hypothetical protein	-	-	-	-	-	-	-	-	-	-	YES	GI01	-		-	-	-	-	-	-	-	-	-	-		-	-	-	-	-		-	-
	gene1346	-	1361979	1361590	390	cupin domain-containing protein	Uncharacterized protein YrkC OS=Bacillus subtilis (strain 168) OX=224308 GN=yrkC PE=4 SV=1	PF07883;PF02311	Cupin_2;AraC_binding	Cupin domain;AraC-like ligand binding domain	COG0662	Mannose-1-phosphate guanylyltransferase Mannose-6-phosphate isomerase	-	-	-	-	NO	-	-		-	-	-	-	-	-	-	-	-	-		-	-	-	-	-		-	-
	gene1347	gltA	1363418	1362117	1302	citrate (Si)-synthase	Citrate synthase OS=Rhizobium meliloti (strain 1021) OX=266834 GN=gltA PE=3 SV=2	PF00285	Citrate_synt	Citrate synthase, C-terminal domain	COG0372	citrate synthase	GO:0006099;GO:0016021;GO:0005737;GO:0004108	tricarboxylic acid cycle;;integral component of membrane;;cytoplasm;;citrate (Si)-synthase activity	K01647	citrate synthase [EC:2.3.3.1]	NO	-	-		-	-	-	-	-	-	-	-	-	-		-	-	-	-	-		-	-
	gene1357	nuoB	1377588	1378166	579	MULTISPECIES: NADH-quinone oxidoreductase subunit B	NADH-quinone oxidoreductase subunit B OS=Phenylobacterium zucineum (strain HLK1) OX=450851 GN=nuoB PE=3 SV=1	PF01058	Oxidored_q6	NADH ubiquinone oxidoreductase, 20 Kd subunit	COG0377	NDH-1 shuttles electrons from NADH, via FMN and iron- sulfur (Fe-S) centers, to quinones in the respiratory chain. The immediate electron acceptor for the enzyme in this species is believed to be ubiquinone. Couples the redox reaction to proton translocation (for every two electrons transferred, four hydrogen ions are translocated across the cytoplasmic membrane), and thus conserves the redox ene…	GO:0005886;GO:0051539;GO:0005506;GO:0048038;GO:0008137	plasma membrane;;4 iron, 4 sulfur cluster binding;;iron ion binding;;quinone binding;;NADH dehydrogenase (ubiquinone) activity	K00331	NADH-quinone oxidoreductase subunit B [EC:7.1.1.2]	NO	-	-		-	-	-	-	-	-	-	-	-	-		-	-	-	-	Primary Active Transporters		-	-
	gene1358	nuoC	1378163	1378786	624	NADH-quinone oxidoreductase subunit C	NADH-quinone oxidoreductase subunit C OS=Methylobacterium radiotolerans (strain ATCC 27329 / DSM 1819 / JCM 2831 / NBRC 15690 / NCIMB 10815 / 0-1) OX=426355 GN=nuoC PE=3 SV=1	PF00329	Complex1_30kDa	Respiratory-chain NADH dehydrogenase, 30 Kd subunit	COG0852	NDH-1 shuttles electrons from NADH, via FMN and iron- sulfur (Fe-S) centers, to quinones in the respiratory chain. The immediate electron acceptor for the enzyme in this species is believed to be ubiquinone. Couples the redox reaction to proton translocation (for every two electrons transferred, four hydrogen ions are translocated across the cytoplasmic membrane), and thus conserves the redox ene…	GO:0005886;GO:0048038;GO:0008137	plasma membrane;;quinone binding;;NADH dehydrogenase (ubiquinone) activity	K00332	NADH-quinone oxidoreductase subunit C [EC:7.1.1.2]	NO	-	-		-	-	-	-	-	-	-	-	-	-		-	-	-	-	Primary Active Transporters		-	-
	gene1359	nuoD	1378786	1380057	1272	MULTISPECIES: NADH-quinone oxidoreductase subunit D	NADH-quinone oxidoreductase subunit D OS=Caulobacter sp. (strain K31) OX=366602 GN=nuoD PE=3 SV=1	PF00346	Complex1_49kDa	Respiratory-chain NADH dehydrogenase, 49 Kd subunit	COG0649	NDH-1 shuttles electrons from NADH, via FMN and iron- sulfur (Fe-S) centers, to quinones in the respiratory chain. The immediate electron acceptor for the enzyme in this species is believed to be ubiquinone. Couples the redox reaction to proton translocation (for every two electrons transferred, four hydrogen ions are translocated across the cytoplasmic membrane), and thus conserves the redox ene…	GO:0005886;GO:0051287;GO:0048038;GO:0050136	plasma membrane;;NAD binding;;quinone binding;;NADH dehydrogenase (quinone) activity	K00333	NADH-quinone oxidoreductase subunit D [EC:7.1.1.2]	NO	-	-		-	-	-	-	-	-	-	-	-	-		PHI:445	Ubiquinone oxidoreductase	Fusarium graminearum	Zea mays (related: maize);Triticum aestivum (related: bread wheat)	Primary Active Transporters		-	-
	gene1360	nuoE	1380054	1380728	675	NADH-quinone oxidoreductase subunit NuoE	NADH-quinone oxidoreductase chain 2 OS=Paracoccus denitrificans OX=266 GN=nqo2 PE=1 SV=1	PF01257	2Fe-2S_thioredx	Thioredoxin-like [2Fe-2S] ferredoxin	COG1905	Nadh dehydrogenase	GO:0046872;GO:0016491;GO:0051537;GO:0050136	metal ion binding;;oxidoreductase activity;;2 iron, 2 sulfur cluster binding;;NADH dehydrogenase (quinone) activity	K00334	NADH-quinone oxidoreductase subunit E [EC:7.1.1.2]	NO	-	-		-	-	-	-	-	-	-	-	-	-		-	-	-	-	Primary Active Transporters		-	-
	gene1364	nuoH	1384387	1385463	1077	MULTISPECIES: NADH-quinone oxidoreductase subunit NuoH	NADH-quinone oxidoreductase subunit H OS=Caulobacter vibrioides (strain ATCC 19089 / CB15) OX=190650 GN=nuoH PE=3 SV=1	PF00146	NADHdh	NADH dehydrogenase	COG1005	NDH-1 shuttles electrons from NADH, via FMN and iron- sulfur (Fe-S) centers, to quinones in the respiratory chain. The immediate electron acceptor for the enzyme in this species is believed to be ubiquinone. Couples the redox reaction to proton translocation (for every two electrons transferred, four hydrogen ions are translocated across the cytoplasmic membrane), and thus conserves the redox ene…	GO:0016021;GO:0005886;GO:0048038;GO:0016655	integral component of membrane;;plasma membrane;;quinone binding;;oxidoreductase activity, acting on NAD(P)H, quinone or similar compound as acceptor	K00337	NADH-quinone oxidoreductase subunit H [EC:7.1.1.2]	NO	-	-		-	-	-	-	-	-	-	-	-	-		-	-	-	-	Primary Active Transporters		8	-
	gene1369	nuoL	1387224	1389308	2085	NADH-quinone oxidoreductase subunit L	NADH-quinone oxidoreductase subunit L OS=Rhodobacter capsulatus OX=1061 GN=nuoL PE=3 SV=2	PF00361;PF00662	Proton_antipo_M;Proton_antipo_N	Proton-conducting membrane transporter;NADH-Ubiquinone oxidoreductase (complex I), chain 5 N-terminus	COG1009	subunit l	GO:0042773;GO:0016021;GO:0008137	ATP synthesis coupled electron transport;;integral component of membrane;;NADH dehydrogenase (ubiquinone) activity	K00341	NADH-quinone oxidoreductase subunit L [EC:7.1.1.2]	NO	-	-		-	-	-	-	-	-	-	-	-	-		PHI:7818	Multi-subunit Na+/H+ (Mnh) antiporter	Staphylococcus aureus	Mus musculus (related: house mouse)	Primary Active Transporters		16	-
	gene1370	nuoM	1389314	1390801	1488	NADH-quinone oxidoreductase subunit M	NADH-quinone oxidoreductase chain 13 OS=Paracoccus denitrificans OX=266 GN=nqo13 PE=3 SV=1	PF00361;PF01059	Proton_antipo_M;Oxidored_q5_N	Proton-conducting membrane transporter;NADH-ubiquinone oxidoreductase chain 4, amino terminus	COG1008	subunit m	GO:0042773;GO:0016021;GO:0008137	ATP synthesis coupled electron transport;;integral component of membrane;;NADH dehydrogenase (ubiquinone) activity	K00342	NADH-quinone oxidoreductase subunit M [EC:7.1.1.2]	NO	-	-		-	-	-	-	-	-	-	-	-	-		-	-	-	-	Primary Active Transporters		14	-
	gene1386	tsf	1406415	1407353	939	MULTISPECIES: elongation factor Ts	Elongation factor Ts OS=Caulobacter sp. (strain K31) OX=366602 GN=tsf PE=3 SV=1	PF00889	EF_TS	Elongation factor TS	COG0264	Associates with the EF-Tu.GDP complex and induces the exchange of GDP to GTP. It remains bound to the aminoacyl-tRNA.EF- Tu.GTP complex up to the GTP hydrolysis stage on the ribosome (By similarity)	GO:0005737;GO:0003746	cytoplasm;;translation elongation factor activity	K02357	elongation factor Ts	NO	-	-		-	-	-	-	-	-	-	-	-	-		-	-	-	-	-		-	-
	gene1388	frr	1408277	1408834	558	MULTISPECIES: ribosome recycling factor	Ribosome-recycling factor OS=Caulobacter vibrioides (strain NA1000 / CB15N) OX=565050 GN=frr PE=3 SV=1	PF01765	RRF	Ribosome recycling factor	COG0233	Responsible for the release of ribosomes from messenger RNA at the termination of protein biosynthesis. May increase the efficiency of translation by recycling ribosomes from one round of translation to another (By similarity)	GO:0006415;GO:0005737	translational termination;;cytoplasm	K02838	ribosome recycling factor	NO	-	-		-	-	-	-	-	-	-	-	-	-		-	-	-	-	-		-	-
	gene1393	bamA	1412933	1415311	2379	outer membrane protein assembly factor BamA	Outer membrane protein assembly factor BamA OS=Neorickettsia risticii (strain Illinois) OX=434131 GN=bamA PE=3 SV=1	PF01103;PF07244;PF07244;PF07244;PF07244;PF07244	Omp85;POTRA;POTRA;POTRA;POTRA;POTRA	Omp85 superfamily domain;Surface antigen variable number repeat;Surface antigen variable number repeat;Surface antigen variable number repeat;Surface antigen variable number repeat;Surface antigen variable number repeat	COG4775	Gram-negative-bacterium-type cell outer membrane assembly	GO:0043165;GO:0051205;GO:0016021;GO:0009279	Gram-negative-bacterium-type cell outer membrane assembly;;protein insertion into membrane;;integral component of membrane;;cell outer membrane	K07277	outer membrane protein insertion porin family	NO	-	-		-	-	-	-	-	-	-	-	-	-		-	-	-	-	Channels/Pores		-	-
	gene1394	-	1415346	1415930	585	OmpH family outer membrane protein	-	PF03938	OmpH	Outer membrane protein (OmpH-like)	COG2825	Molecular chaperone that interacts specifically with outer membrane proteins, thus maintaining the solubility of early folding intermediates during passage through the periplasm (By similarity)	GO:0051082	unfolded protein binding	-	-	NO	-	-		-	-	-	-	-	-	-	-	-	-		-	-	-	-	-		-	-
	gene1458	btuB	1484674	1486623	1950	TonB-dependent receptor	Vitamin B12 transporter BtuB OS=Photobacterium profundum (strain SS9) OX=298386 GN=btuB PE=3 SV=1	PF00593;PF07715	TonB_dep_Rec;Plug	TonB dependent receptor;TonB-dependent Receptor Plug Domain	COG4206	tonB-dependent Receptor	GO:0016021;GO:0009279	integral component of membrane;;cell outer membrane	K16092	vitamin B12 transporter	NO	-	-		-	-	-	-	-	-	-	-	-	-		PHI:6944	Haem/Haemoglobin uptake outer membrane receptor	Pseudomonas aeruginosa	Mus musculus (related: house mouse)	Channels/Pores		-	-
	gene1502	bdh	1531657	1530860	798	3-hydroxybutyrate dehydrogenase	D-beta-hydroxybutyrate dehydrogenase OS=Rhizobium meliloti (strain 1021) OX=266834 GN=bdhA PE=1 SV=1	PF13561;PF00106;PF08659	adh_short_C2;adh_short;KR	Enoyl-(Acyl carrier protein) reductase;short chain dehydrogenase;KR domain	ENOG410XPTP	Dehydrogenase	GO:0003858	3-hydroxybutyrate dehydrogenase activity	K00019	3-hydroxybutyrate dehydrogenase [EC:1.1.1.30]	NO	-	-		-	-	-	-	-	VFG038840(gb|YP_008043465)	Polar flagella (VF0473)	Necessary for motility, adhesion and invasion; glycosylation of the flagellin may play a role in provoking a proinflammatory response	-	-		PHI:5272	3-ketoacyl-acyl carrier protein reductase	Ralstonia solanacearum	Solanum lycopersicum (related: tomato)	Channels/Pores		-	-
	gene1529	prfB	1558405	1559307	903	peptide chain release factor 2	Peptide chain release factor 2 OS=Caulobacter sp. (strain K31) OX=366602 GN=prfB PE=3 SV=1	PF03462;PF00472	PCRF;RF-1	PCRF domain;RF-1 domain	COG1186	Peptide chain release factor 2 directs the termination of translation in response to the peptide chain termination codons UGA and UAA (By similarity)	GO:0005737;GO:0016149	cytoplasm;;translation release factor activity, codon specific	K02836	peptide chain release factor 2	YES	-	-		-	-	-	-	-	-	-	-	-	-		-	-	-	-	-		-	-
	gene1531	DOT5	1560538	1560071	468	peroxiredoxin	Peroxiredoxin Bcp OS=Bacillus subtilis (strain 168) OX=224308 GN=ygaF PE=3 SV=1	PF00578;PF08534	AhpC-TSA;Redoxin	AhpC/TSA family;Redoxin	COG1225	alkyl hydroperoxide reductase Thiol specific antioxidant Mal allergen	GO:0045454;GO:0005623;GO:0016491;GO:0016209	cell redox homeostasis;;cell;;oxidoreductase activity;;antioxidant activity	K03564	peroxiredoxin Q/BCP [EC:1.11.1.15]	NO	-	-		-	-	-	-	-	-	-	-	-	-		-	-	-	-	-		-	-
	gene1568	yajC	1595961	1596275	315	preprotein translocase subunit YajC	Sec translocon accessory complex subunit YajC OS=Brucella suis biovar 1 (strain 1330) OX=204722 GN=yajC PE=3 SV=1	PF02699	YajC	Preprotein translocase subunit	COG1862	preprotein translocase, yajc subunit	GO:0015031;GO:0016021;GO:0005886	protein transport;;integral component of membrane;;plasma membrane	K03210	preprotein translocase subunit YajC	NO	-	-		-	-	-	-	-	-	-	-	-	-		-	-	-	-	Primary Active Transporters	Sec-SRP Secretion System	1	-
	gene1609	ALAS	1638125	1639351	1227	5-aminolevulinate synthase	5-aminolevulinate synthase OS=Rhizobium radiobacter OX=358 GN=hemA PE=3 SV=1	PF00155	Aminotran_1_2	Aminotransferase class I and II	COG0156	8-Amino-7-oxononanoate synthase	GO:0006782;GO:0030170;GO:0003870	protoporphyrinogen IX biosynthetic process;;pyridoxal phosphate binding;;5-aminolevulinate synthase activity	K00643	5-aminolevulinate synthase [EC:2.3.1.37]	NO	-	-		-	-	-	-	-	-	-	-	-	-		PHI:595;PHI:2248	Delta-aminolevulinic acid synthase;ALA synthase	Parastagonospora nodorum	Triticum (related: wheat)	-		-	-
	gene1610	-	1639348	1639533	186	hypothetical protein	-	-	-	-	-	-	-	-	-	-	NO	-	-		-	-	-	-	-	-	-	-	-	-		-	-	-	-	-		-	-
	gene1611	glyA	1639613	1640896	1284	serine hydroxymethyltransferase	Serine hydroxymethyltransferase OS=Caulobacter vibrioides (strain ATCC 19089 / CB15) OX=190650 GN=glyA PE=3 SV=1	PF00464;PF00155;PF01041	SHMT;Aminotran_1_2;DegT_DnrJ_EryC1	Serine hydroxymethyltransferase;Aminotransferase class I and II;DegT/DnrJ/EryC1/StrS aminotransferase family	COG0112	Catalyzes the reversible interconversion of serine and glycine with tetrahydrofolate (THF) serving as the one-carbon carrier. This reaction serves as the major source of one-carbon groups required for the biosynthesis of purines, thymidylate, methionine, and other important biomolecules. Also exhibits THF- independent aldolase activity toward beta-hydroxyamino acids, producing glycine and aldehyd…	GO:0032259;GO:0035999;GO:0019264;GO:0005737;GO:0008168;GO:0030170;GO:0004372	methylation;;tetrahydrofolate interconversion;;glycine biosynthetic process from serine;;cytoplasm;;methyltransferase activity;;pyridoxal phosphate binding;;glycine hydroxymethyltransferase activity	K00600	glycine hydroxymethyltransferase [EC:2.1.2.1]	NO	-	-		-	-	-	-	-	-	-	-	-	-		PHI:2962	Serine h ydroxymethyltra nsferase	Edwardsiella ictaluri	Ictalurus punctatus (related: channel catfish)	-		-	-
	gene1612	nrdR	1640909	1641382	474	MULTISPECIES: transcriptional repressor NrdR	Transcriptional repressor NrdR OS=Phenylobacterium zucineum (strain HLK1) OX=450851 GN=nrdR PE=3 SV=1	PF03477	ATP-cone	ATP cone domain	COG1327	Negatively regulates transcription of bacterial ribonucleotide reductase nrd genes and operons by binding to NrdR- boxes (By similarity)	GO:0045892;GO:0005524;GO:0003677;GO:0008270	negative regulation of transcription, DNA-templated;;ATP binding;;DNA binding;;zinc ion binding	K07738	transcriptional repressor NrdR	NO	-	-		-	-	-	-	-	-	-	-	-	-		PHI:3464	regulator	Streptococcus pyogenes	Mus musculus (related: house mouse)	-		-	-
	gene1623	-	1649786	1650334	549	DUF177 domain-containing protein	-	PF02620	YceD	Large ribosomal RNA subunit accumulation protein YceD	ENOG41126CC	Uncharacterized ACR, COG1399	-	-	-	-	NO	-	-		-	-	-	-	-	-	-	-	-	-		-	-	-	-	-		-	-
	gene1643	gpx	1674309	1673830	480	glutathione peroxidase	Hydroperoxy fatty acid reductase gpx1 OS=Synechocystis sp. (strain PCC 6803 / Kazusa) OX=1111708 GN=gpx1 PE=1 SV=1	PF00255	GSHPx	Glutathione peroxidase	COG0386	glutathione peroxidase	GO:0006979;GO:0004602	response to oxidative stress;;glutathione peroxidase activity	K00432	glutathione peroxidase [EC:1.11.1.9]	NO	-	-		-	-	-	-	-	-	-	-	-	-		PHI:4936	Glutathione peroxidase	Candida albicans	Gallus gallus (related: chicken)	-		-	-
	gene1645	-	1675910	1675593	318	DUF5076 domain-containing protein	-	PF16826	DUF5076	Domain of unknown function (DUF5076)	-	-	-	-	-	-	NO	-	-		-	-	-	-	-	-	-	-	-	-		-	-	-	-	-		-	-
	gene1646	pdhB	1677262	1675907	1356	MULTISPECIES: pyruvate dehydrogenase complex E1 component subunit beta	Pyruvate dehydrogenase E1 component subunit beta OS=Rhizobium meliloti (strain 1021) OX=266834 GN=pdhB PE=3 SV=2	PF02779;PF02780;PF00364;PF13533	Transket_pyr;Transketolase_C;Biotin_lipoyl;Biotin_lipoyl_2	Transketolase, pyrimidine binding domain;Transketolase, C-terminal domain;Biotin-requiring enzyme;Biotin-lipoyl like	COG0508	Dehydrogenase	GO:0006086;GO:0004739	acetyl-CoA biosynthetic process from pyruvate;;pyruvate dehydrogenase (acetyl-transferring) activity	K00162	pyruvate dehydrogenase E1 component beta subunit [EC:1.2.4.1]	NO	-	-		-	-	-	-	-	-	-	-	-	-		PHI:4610	Pyruvate Dehyrogenase	Mycoplasma agalactiae	Homo sapiens (related: human)	-		-	-
	gene1648	-	1678739	1678407	333	septum formation initiator family protein	Uncharacterized protein RP423 OS=Rickettsia prowazekii (strain Madrid E) OX=272947 GN=RP423 PE=4 SV=1	PF04977	DivIC	Septum formation initiator	COG2919	Essential cell division protein. May link together the upstream cell division proteins, which are predominantly cytoplasmic, with the downstream cell division proteins, which are predominantly periplasmic (By similarity)	-	-	-	-	NO	-	-		-	-	-	-	-	-	-	-	-	-		-	-	-	-	-		1	-
	gene1697
	gene1744	-	1788685	1787924	762	peptidase	-	-	-	-	ENOG41126JR	Bacterial pre-peptidase c-terminal domain	-	-	-	-	NO	-	-		-	-	-	-	-	-	-	-	-	-		-	-	-	-	-		-	-
	gene1765	gst	1810892	1810275	618	glutathione S-transferase C-terminal domain-containing protein	Glutathione S-transferase GST-6.0 OS=Proteus mirabilis OX=584 GN=gstB PE=1 SV=2	PF02798;PF13417;PF13410;PF13409;PF00043;PF14497	GST_N;GST_N_3;GST_C_2;GST_N_2;GST_C;GST_C_3	Glutathione S-transferase, N-terminal domain;Glutathione S-transferase, N-terminal domain;Glutathione S-transferase, C-terminal domain;Glutathione S-transferase, N-terminal domain;Glutathione S-transferase, C-terminal domain;Glutathione S-transferase, C-terminal domain	COG0625	glutathione Stransferase	GO:0016740	transferase activity	K00799	glutathione S-transferase [EC:2.5.1.18]	NO	-	-		-	-	-	-	-	-	-	-	-	-		-	-	-	-	-		-	-
	gene1792	-	1836525	1835287	1239	serine hydrolase	Penicillin-binding protein 4* OS=Bacillus subtilis (strain 168) OX=224308 GN=pbpE PE=1 SV=1	PF00144	Beta-lactamase	Beta-lactamase	COG1680	Beta-lactamase	GO:0016021;GO:0016787	integral component of membrane;;hydrolase activity	-	-	NO	-	-		-	-	-	-	-	-	-	-	ARO:3004612	AmpH is a class C ampC-like beta-lactamase and penicillin-binding protein identified in Escherichia coli.		-	-	-	-	Incompletely Characterized Transport Systems		1	-
	gene1801	rpoZ	1844548	1844189	360	MULTISPECIES: DNA-directed RNA polymerase subunit omega	DNA-directed RNA polymerase subunit omega OS=Caulobacter sp. (strain K31) OX=366602 GN=rpoZ PE=3 SV=1	PF01192	RNA_pol_Rpb6	RNA polymerase Rpb6	COG1758	Promotes RNA polymerase assembly. Latches the N- and C- terminal regions of the beta' subunit thereby facilitating its interaction with the beta and alpha subunits (By similarity)	GO:0006351;GO:0003677;GO:0003899	transcription, DNA-templated;;DNA binding;;DNA-directed RNA polymerase activity	K03060	DNA-directed RNA polymerase subunit omega [EC:2.7.7.6]	NO	-	-		-	-	-	-	-	-	-	-	-	-		-	-	-	-	-		-	-
	gene1818	-	1862480	1862974	495	pentapeptide repeat-containing protein	Uncharacterized protein slr0516 OS=Synechocystis sp. (strain PCC 6803 / Kazusa) OX=1111708 GN=slr0516 PE=4 SV=1	PF00805;PF00805;PF00805;PF13599	Pentapeptide;Pentapeptide;Pentapeptide;Pentapeptide_4	Pentapeptide repeats (8 copies);Pentapeptide repeats (8 copies);Pentapeptide repeats (8 copies);Pentapeptide repeats (9 copies)	COG1357	pathogenesis	-	-	-	-	NO	-	-		-	-	-	-	-	-	-	-	-	-		-	-	-	-	Incompletely Characterized Transport Systems		-	-
	gene1830	-	1877923	1877702	222	hypothetical protein	-	-	-	-	-	-	-	-	-	-	NO	-	-		-	-	-	-	-	-	-	-	-	-		-	-	-	-	-		0	-
	gene1831	ndk	1878532	1878113	420	nucleoside-diphosphate kinase	Nucleoside diphosphate kinase OS=Caulobacter sp. (strain K31) OX=366602 GN=ndk PE=3 SV=1	PF00334	NDK	Nucleoside diphosphate kinase	COG0105	Major role in the synthesis of nucleoside triphosphates other than ATP. The ATP gamma phosphate is transferred to the NDP beta phosphate via a ping-pong mechanism, using a phosphorylated active-site intermediate (By similarity)	GO:0006241;GO:0006183;GO:0006228;GO:0005737;GO:0005524;GO:0046872;GO:0004550	CTP biosynthetic process;;GTP biosynthetic process;;UTP biosynthetic process;;cytoplasm;;ATP binding;;metal ion binding;;nucleoside diphosphate kinase activity	K00940	nucleoside-diphosphate kinase [EC:2.7.4.6]	NO	-	-		-	-	-	-	-	-	-	-	-	-		PHI:3945	Nucleotide diphosphate kinase	Xanthomonas campestris	Raphanus sativus (related: radish)	-		-	-
	gene1836	holC	1882028	1881567	462	DNA polymerase III subunit chi	Uncharacterized protein RP872 OS=Rickettsia prowazekii (strain Madrid E) OX=272947 GN=RP872 PE=4 SV=1	PF04364	DNA_pol3_chi	DNA polymerase III chi subunit, HolC	COG2927	dna polymerase III (Chi subunit)	GO:0006260;GO:0003677;GO:0003887	DNA replication;;DNA binding;;DNA-directed DNA polymerase activity	K02339	DNA polymerase III subunit chi [EC:2.7.7.7]	NO	-	-		-	-	-	-	-	-	-	-	-	-		-	-	-	-	-		-	-
	gene1837	pepA	1883529	1882054	1476	leucyl aminopeptidase	Probable cytosol aminopeptidase OS=Caulobacter vibrioides (strain ATCC 19089 / CB15) OX=190650 GN=pepA PE=3 SV=1	PF00883;PF02789	Peptidase_M17;Peptidase_M17_N	Cytosol aminopeptidase family, catalytic domain;Cytosol aminopeptidase family, N-terminal domain	COG0260	Presumably involved in the processing and regular turnover of intracellular proteins. Catalyzes the removal of unsubstituted N-terminal amino acids from various peptides (By similarity)	GO:0005737;GO:0030145;GO:0004177;GO:0008235	cytoplasm;;manganese ion binding;;aminopeptidase activity;;metalloexopeptidase activity	K01255	leucyl aminopeptidase [EC:3.4.11.1]	NO	-	-		-	-	-	-	-	-	-	-	-	-		-	-	-	-	-		-	-
	gene1851	acpP	1898825	1898586	240	MULTISPECIES: acyl carrier protein	Acyl carrier protein OS=Phenylobacterium zucineum (strain HLK1) OX=450851 GN=acpP PE=3 SV=1	PF00550	PP-binding	Phosphopantetheine attachment site	COG0236	Carrier of the growing fatty acid chain in fatty acid biosynthesis (By similarity)	GO:0005737;GO:0000036	cytoplasm;;ACP phosphopantetheine attachment site binding involved in fatty acid biosynthetic process	K02078	acyl carrier protein	NO	-	-		-	-	-	-	-	VFG011430(gb|NP_540392)	LPS (CVF383)	Plays a role in entry and early survival inside macrophages.Resistance to innate-immunity anti-bacterial responses.A modulator of the immune response;	-	-		PHI:8556	Acyl carrier protein	Pseudomonas aeruginosa	Mus musculus (related: house mouse)	Primary Active Transporters		-	-
	gene1856	rpsF	1902590	1902967	378	ribosomal protein S6	30S ribosomal protein S6 OS=Caulobacter sp. (strain K31) OX=366602 GN=rpsF PE=3 SV=1	PF01250	Ribosomal_S6	Ribosomal protein S6	COG0360	Binds together with S18 to 16S ribosomal RNA (By similarity)	GO:0006412;GO:0005840;GO:0003735;GO:0019843	translation;;ribosome;;structural constituent of ribosome;;rRNA binding	K02990	small subunit ribosomal protein S6	NO	-	-		-	-	-	-	-	-	-	-	-	-		-	-	-	-	-		-	-
	gene1857	rpsR	1902979	1903254	276	MULTISPECIES: 30S ribosomal protein S18	30S ribosomal protein S18 OS=Brucella suis biovar 1 (strain 1330) OX=204722 GN=rpsR PE=3 SV=1	PF01084	Ribosomal_S18	Ribosomal protein S18	COG0238	Binds as a heterodimer with protein S6 to the central domain of the 16S rRNA, where it helps stabilize the platform of the 30S subunit (By similarity)	GO:0006412;GO:0005840;GO:0003735;GO:0019843	translation;;ribosome;;structural constituent of ribosome;;rRNA binding	K02963	small subunit ribosomal protein S18	NO	-	-		-	-	-	-	-	-	-	-	-	-		-	-	-	-	-		-	-
	gene1858	rplI	1903256	1903840	585	50S ribosomal protein L9	50S ribosomal protein L9 OS=Phenylobacterium zucineum (strain HLK1) OX=450851 GN=rplI PE=3 SV=1	PF03948;PF01281	Ribosomal_L9_C;Ribosomal_L9_N	Ribosomal protein L9, C-terminal domain;Ribosomal protein L9, N-terminal domain	COG0359	Binds to the 23S rRNA (By similarity)	GO:0006412;GO:0005840;GO:0003735;GO:0019843	translation;;ribosome;;structural constituent of ribosome;;rRNA binding	K02939	large subunit ribosomal protein L9	NO	-	-		-	-	-	-	-	-	-	-	-	-		-	-	-	-	-		-	-
	gene1903	flaG	1947172	1946975	198	flagellar protein FlaG	-	PF03646	FlaG	FlaG protein	-	-	-	-	K06603	flagellar protein FlaG	NO	-	-		-	-	-	-	-	-	-	-	-	-		-	-	-	-	-		-	-
	gene1904	fliC	1948118	1947351	768	flagellin	Flagellin FljM OS=Caulobacter vibrioides (strain ATCC 19089 / CB15) OX=190650 GN=fljM PE=3 SV=1	PF00669;PF00700	Flagellin_N;Flagellin_C	Bacterial flagellin N-terminal helical region;Bacterial flagellin C-terminal helical region	COG1344	Flagellin	GO:0071973;GO:0009288;GO:0005576;GO:0005198	bacterial-type flagellum-dependent cell motility;;bacterial-type flagellum;;extracellular region;;structural molecule activity	K02406	flagellin	NO	-	-		-	-	-	-	-	VFG016757(gb|YP_989315)	Flagella (VF0373)	Mediate motility and enhance binding to erythrocytes.TLR5 evasion;	-	-		-	-	-	-	-		-	-
	gene1923	bamD	1963573	1962704	870	outer membrane protein assembly factor BamD	Outer membrane protein assembly factor BamD OS=Caulobacter vibrioides (strain ATCC 19089 / CB15) OX=190650 GN=bamD PE=3 SV=1	PF13525;PF13512;PF13174;PF13174;PF13174;PF13432	YfiO;TPR_18;TPR_6;TPR_6;TPR_6;TPR_16	Outer membrane lipoprotein;Tetratricopeptide repeat;Tetratricopeptide repeat;Tetratricopeptide repeat;Tetratricopeptide repeat;Tetratricopeptide repeat	COG4105	Part of the outer membrane protein assembly complex, which is involved in assembly and insertion of beta-barrel proteins into the outer membrane	GO:0043165;GO:0051205;GO:0009279	Gram-negative-bacterium-type cell outer membrane assembly;;protein insertion into membrane;;cell outer membrane	K05807	outer membrane protein assembly factor BamD	NO	-	-		-	-	-	-	-	-	-	-	-	-		-	-	-	-	Channels/Pores		0	-
	gene1926	rplY	1966056	1966673	618	50S ribosomal protein L25	50S ribosomal protein L25 OS=Caulobacter vibrioides (strain NA1000 / CB15N) OX=565050 GN=rplY PE=3 SV=1	PF01386;PF14693	Ribosomal_L25p;Ribosomal_TL5_C	Ribosomal L25p family;Ribosomal protein TL5, C-terminal domain	COG1825	This is one of the proteins that binds to the 5S RNA in the ribosome where it forms part of the central protuberance (By similarity)	GO:0006412;GO:0005840;GO:0003735;GO:0008097	translation;;ribosome;;structural constituent of ribosome;;5S rRNA binding	K02897	large subunit ribosomal protein L25	NO	-	-		-	-	-	-	-	-	-	-	-	-		-	-	-	-	-		-	-
	gene1933	pccA	1974538	1975032	495	copper chaperone PCu(A)C	Putative lipoprotein Lxx21020 OS=Leifsonia xyli subsp. xyli (strain CTCB07) OX=281090 GN=Lxx21020 PE=3 SV=2	PF04314	PCuAC	Copper chaperone PCu(A)C	COG2847	Secreted protein	-	-	K09796	periplasmic copper chaperone A	NO	-	-		-	-	-	-	-	-	-	-	-	-		-	-	-	-	-		-	-
	gene1934	ychF	1975106	1976203	1098	redox-regulated ATPase YchF	Ribosome-binding ATPase YchF OS=Shigella flexneri OX=623 GN=ychF PE=3 SV=2	PF06071;PF01926;PF02421	YchF-GTPase_C;MMR_HSR1;FeoB_N	Protein of unknown function (DUF933);50S ribosome-binding GTPase;Ferrous iron transport protein B	COG0012	gtp-binding protein	GO:0005524;GO:0016887;GO:0005525;GO:0043022;GO:0043023	ATP binding;;ATPase activity;;GTP binding;;ribosome binding;;ribosomal large subunit binding	K06942	ribosome-binding ATPase	NO	-	-		-	-	-	-	-	-	-	-	-	-		-	-	-	-	-		-	-
	gene1940	petB	1983776	1982529	1248	cytochrome b N-terminal domain-containing protein	Cytochrome b OS=Rickettsia felis (strain ATCC VR-1525 / URRWXCal2) OX=315456 GN=petB PE=3 SV=1	PF00033;PF13631;PF00032	Cytochrome_B;Cytochrom_B_N_2;Cytochrom_B_C	Cytochrome b/b6/petB;Cytochrome b(N-terminal)/b6/petB;Cytochrome b(C-terminal)/b6/petD	COG1290	Component of the ubiquinol-cytochrome c reductase complex (complex III or cytochrome b-c1 complex), which is a respiratory chain that generates an electrochemical potential coupled to ATP synthesis (By similarity)	GO:0022904;GO:0016021;GO:0045275;GO:0046872;GO:0008121	respiratory electron transport chain;;integral component of membrane;;respiratory chain complex III;;metal ion binding;;ubiquinol-cytochrome-c reductase activity	K00412	ubiquinol-cytochrome c reductase cytochrome b subunit	NO	-	-		-	-	-	-	-	-	-	-	-	-		PHI:835	complex III cytochrome bc1	Zymoseptoria tritici	Triticum (related: wheat)	Primary Active Transporters		9	-
	gene1944	hemF	1986715	1987608	894	oxygen-dependent coproporphyrinogen oxidase	Oxygen-dependent coproporphyrinogen-III oxidase OS=Caulobacter sp. (strain K31) OX=366602 GN=hemF PE=3 SV=1	PF01218	Coprogen_oxidas	Coproporphyrinogen III oxidase	COG0408	Key enzyme in heme biosynthesis. Catalyzes the oxidative decarboxylation of propionic acid side chains of rings A and B of coproporphyrinogen III (By similarity)	GO:0006782;GO:0005737;GO:0046872;GO:0004109;GO:0042803	protoporphyrinogen IX biosynthetic process;;cytoplasm;;metal ion binding;;coproporphyrinogen oxidase activity;;protein homodimerization activity	K00228	coproporphyrinogen III oxidase [EC:1.3.3.3]	NO	-	-		-	-	-	-	-	-	-	-	-	-		-	-	-	-	-		-	-
	gene1985	rplQ	2041831	2041412	420	MULTISPECIES: 50S ribosomal protein L17	50S ribosomal protein L17 OS=Caulobacter sp. (strain K31) OX=366602 GN=rplQ PE=3 SV=1	PF01196	Ribosomal_L17	Ribosomal protein L17	COG0203	50S ribosomal protein l17	GO:0006412;GO:0005840;GO:0003735	translation;;ribosome;;structural constituent of ribosome	K02879	large subunit ribosomal protein L17	NO	-	-		-	-	-	-	-	-	-	-	-	-		-	-	-	-	-		-	-
	gene1986	rpoA	2042968	2041949	1020	MULTISPECIES: DNA-directed RNA polymerase subunit alpha	DNA-directed RNA polymerase subunit alpha OS=Caulobacter vibrioides (strain NA1000 / CB15N) OX=565050 GN=rpoA PE=3 SV=1	PF03118;PF01000;PF01193	RNA_pol_A_CTD;RNA_pol_A_bac;RNA_pol_L	Bacterial RNA polymerase, alpha chain C terminal domain;RNA polymerase Rpb3/RpoA insert domain;RNA polymerase Rpb3/Rpb11 dimerisation domain	COG0202	DNA-dependent RNA polymerase catalyzes the transcription of DNA into RNA using the four ribonucleoside triphosphates as substrates (By similarity)	GO:0006351;GO:0003677;GO:0003899;GO:0046983	transcription, DNA-templated;;DNA binding;;DNA-directed RNA polymerase activity;;protein dimerization activity	K03040	DNA-directed RNA polymerase subunit alpha [EC:2.7.7.6]	NO	-	-		-	-	-	-	-	-	-	-	-	-		-	-	-	-	-		-	-
	gene1987	rpsK	2043446	2043057	390	MULTISPECIES: 30S ribosomal protein S11	30S ribosomal protein S11 OS=Caulobacter vibrioides (strain NA1000 / CB15N) OX=565050 GN=rpsK PE=3 SV=1	PF00411	Ribosomal_S11	Ribosomal protein S11	COG0100	Located on the platform of the 30S subunit, it bridges several disparate RNA helices of the 16S rRNA. Forms part of the Shine-Dalgarno cleft in the 70S ribosome (By similarity)	GO:0006412;GO:0005840;GO:0003735;GO:0019843	translation;;ribosome;;structural constituent of ribosome;;rRNA binding	K02948	small subunit ribosomal protein S11	NO	-	-		-	-	-	-	-	-	-	-	-	-		-	-	-	-	-		-	-
	gene1991	secY	2046714	2045338	1377	preprotein translocase subunit SecY	Protein translocase subunit SecY OS=Pseudomonas aeruginosa (strain ATCC 15692 / DSM 22644 / CIP 104116 / JCM 14847 / LMG 12228 / 1C / PRS 101 / PAO1) OX=208964 GN=secY PE=3 SV=1	PF00344	SecY	SecY translocase	COG0201	The central subunit of the protein translocation channel SecYEG. Consists of two halves formed by TMs 1-5 and 6-10. These two domains form a lateral gate at the front which open onto the bilayer between TMs 2 and 7, and are clamped together by SecE at the back. The channel is closed by both a pore ring composed of hydrophobic SecY resides and a short helix (helix 2A) on the extracellular side of …	GO:0006605;GO:0065002;GO:0043952;GO:0016021;GO:0005886	protein targeting;;intracellular protein transmembrane transport;;protein transport by the Sec complex;;integral component of membrane;;plasma membrane	K03076	preprotein translocase subunit SecY	NO	-	-		-	-	-	-	-	-	-	-	-	-		PHI:5257	Protein translocase subunit SecY	Listeria monocytogenes	Mus musculus (related: house mouse)	Primary Active Transporters	Sec-SRP Secretion System	10	-
	gene1993	rpmD	2047824	2047630	195	50S ribosomal protein L30	50S ribosomal protein L30 OS=Maricaulis maris (strain MCS10) OX=394221 GN=rpmD PE=3 SV=1	PF00327	Ribosomal_L30	Ribosomal protein L30p/L7e	COG1841	ribosomal large subunit biogenesis	GO:0006412;GO:0015934;GO:0003735	translation;;large ribosomal subunit;;structural constituent of ribosome	K02907	large subunit ribosomal protein L30	NO	-	-		-	-	-	-	-	-	-	-	-	-		-	-	-	-	-		-	-
	gene1994	rpsE	2048427	2047828	600	MULTISPECIES: 30S ribosomal protein S5	30S ribosomal protein S5 OS=Caulobacter sp. (strain K31) OX=366602 GN=rpsE PE=3 SV=1	PF03719;PF00333	Ribosomal_S5_C;Ribosomal_S5	Ribosomal protein S5, C-terminal domain;Ribosomal protein S5, N-terminal domain	COG0098	Located at the back of the 30S subunit body where it stabilizes the conformation of the head with respect to the body (By similarity)	GO:0006412;GO:0015935;GO:0003735;GO:0019843	translation;;small ribosomal subunit;;structural constituent of ribosome;;rRNA binding	K02988	small subunit ribosomal protein S5	NO	-	-		-	-	-	-	-	-	-	-	-	-		-	-	-	-	-		-	-
	gene1995	rplR	2048797	2048441	357	MULTISPECIES: 50S ribosomal protein L18	50S ribosomal protein L18 OS=Caulobacter sp. (strain K31) OX=366602 GN=rplR PE=3 SV=1	PF00861	Ribosomal_L18p	Ribosomal L18 of archaea, bacteria, mitoch. and chloroplast	COG0256	This is one of the proteins that binds and probably mediates the attachment of the 5S RNA into the large ribosomal subunit, where it forms part of the central protuberance (By similarity)	GO:0006412;GO:0005840;GO:0003735;GO:0019843	translation;;ribosome;;structural constituent of ribosome;;rRNA binding	K02881	large subunit ribosomal protein L18	NO	-	-		-	-	-	-	-	-	-	-	-	-		-	-	-	-	-		-	-
	gene1996	rplF	2049304	2048801	504	MULTISPECIES: 50S ribosomal protein L6	50S ribosomal protein L6 OS=Caulobacter vibrioides (strain NA1000 / CB15N) OX=565050 GN=rplF PE=3 SV=1	PF00347;PF00347	Ribosomal_L6;Ribosomal_L6	Ribosomal protein L6;Ribosomal protein L6	COG0097	This protein binds to the 23S rRNA, and is important in its secondary structure. It is located near the subunit interface in the base of the L7 L12 stalk, and near the tRNA binding site of the peptidyltransferase center (By similarity)	GO:0006412;GO:0005840;GO:0003735;GO:0019843	translation;;ribosome;;structural constituent of ribosome;;rRNA binding	K02933	large subunit ribosomal protein L6	NO	-	-		-	-	-	-	-	-	-	-	-	-		-	-	-	-	-		-	-
	gene1997	rpsH	2049734	2049336	399	MULTISPECIES: 30S ribosomal protein S8	30S ribosomal protein S8 OS=Caulobacter sp. (strain K31) OX=366602 GN=rpsH PE=3 SV=1	PF00410	Ribosomal_S8	Ribosomal protein S8	COG0096	One of the primary rRNA binding proteins, it binds directly to 16S rRNA central domain where it helps coordinate assembly of the platform of the 30S subunit (By similarity)	GO:0006412;GO:0005840;GO:0003735;GO:0019843	translation;;ribosome;;structural constituent of ribosome;;rRNA binding	K02994	small subunit ribosomal protein S8	NO	-	-		-	-	-	-	-	-	-	-	-	-		-	-	-	-	-		-	-
	gene1998	rpsN	2050055	2049750	306	MULTISPECIES: 30S ribosomal protein S14	30S ribosomal protein S14 OS=Caulobacter vibrioides (strain ATCC 19089 / CB15) OX=190650 GN=rpsN PE=3 SV=1	PF00253	Ribosomal_S14	Ribosomal protein S14p/S29e	COG0199	Binds 16S rRNA, required for the assembly of 30S particles and may also be responsible for determining the conformation of the 16S rRNA at the A site (By similarity)	GO:0006412;GO:0005840;GO:0003735;GO:0019843	translation;;ribosome;;structural constituent of ribosome;;rRNA binding	K02954	small subunit ribosomal protein S14	NO	-	-		-	-	-	-	-	-	-	-	-	-		-	-	-	-	-		-	-
	gene1999	rplE	2050632	2050075	558	MULTISPECIES: 50S ribosomal protein L5	50S ribosomal protein L5 OS=Caulobacter vibrioides (strain NA1000 / CB15N) OX=565050 GN=rplE PE=3 SV=1	PF00673;PF00281	Ribosomal_L5_C;Ribosomal_L5	ribosomal L5P family C-terminus;Ribosomal protein L5	COG0094	This is 1 of the proteins that binds and probably mediates the attachment of the 5S RNA into the large ribosomal subunit, where it forms part of the central protuberance. In the 70S ribosome it contacts protein S13 of the 30S subunit (bridge B1b), connecting the 2 subunits	GO:0006412;GO:0005840;GO:0003735;GO:0019843;GO:0000049	translation;;ribosome;;structural constituent of ribosome;;rRNA binding;;tRNA binding	K02931	large subunit ribosomal protein L5	NO	-	-		-	-	-	-	-	-	-	-	-	-		-	-	-	-	-		-	-
	gene2000	rplX	2050940	2050632	309	50S ribosomal protein L24	50S ribosomal protein L24 OS=Caulobacter vibrioides (strain NA1000 / CB15N) OX=565050 GN=rplX PE=3 SV=1	PF17136;PF00467	ribosomal_L24;KOW	Ribosomal proteins 50S L24/mitochondrial 39S L24;KOW motif	COG0198	One of the proteins that surrounds the polypeptide exit tunnel on the outside of the subunit (By similarity)	GO:0006412;GO:0005840;GO:0003735;GO:0019843	translation;;ribosome;;structural constituent of ribosome;;rRNA binding	K02895	large subunit ribosomal protein L24	NO	-	-		-	-	-	-	-	-	-	-	-	-		-	-	-	-	-		-	-
	gene2001	rplN	2051311	2050943	369	MULTISPECIES: 50S ribosomal protein L14	50S ribosomal protein L14 OS=Phenylobacterium zucineum (strain HLK1) OX=450851 GN=rplN PE=3 SV=1	PF00238	Ribosomal_L14	Ribosomal protein L14p/L23e	COG0093	Binds to 23S rRNA. Forms part of two intersubunit bridges in the 70S ribosome (By similarity)	GO:0006412;GO:0005840;GO:0015934;GO:0003735;GO:0019843	translation;;ribosome;;large ribosomal subunit;;structural constituent of ribosome;;rRNA binding	K02874	large subunit ribosomal protein L14	NO	-	-		-	-	-	-	-	-	-	-	-	-		-	-	-	-	-		-	-
	gene2002	rpsQ	2051572	2051330	243	MULTISPECIES: 30S ribosomal protein S17	30S ribosomal protein S17 OS=Phenylobacterium zucineum (strain HLK1) OX=450851 GN=rpsQ PE=3 SV=1	PF00366	Ribosomal_S17	Ribosomal protein S17	COG0186	One of the primary rRNA binding proteins, it binds specifically to the 5'-end of 16S ribosomal	GO:0006412;GO:0005840;GO:0003735;GO:0019843	translation;;ribosome;;structural constituent of ribosome;;rRNA binding	K02961	small subunit ribosomal protein S17	NO	-	-		-	-	-	-	-	-	-	-	-	-		-	-	-	-	-		-	-
	gene2003	rpmC	2051780	2051583	198	MULTISPECIES: 50S ribosomal protein L29	50S ribosomal protein L29 OS=Hyphomonas neptunium (strain ATCC 15444) OX=228405 GN=rpmC PE=3 SV=1	PF00831	Ribosomal_L29	Ribosomal L29 protein	COG0255	50s ribosomal protein l29	GO:0006412;GO:0005840;GO:0003735	translation;;ribosome;;structural constituent of ribosome	K02904	large subunit ribosomal protein L29	NO	-	-		-	-	-	-	-	-	-	-	-	-		-	-	-	-	-		-	-
	gene2004	rplP	2052217	2051780	438	MULTISPECIES: 50S ribosomal protein L16	50S ribosomal protein L16 OS=Caulobacter vibrioides (strain NA1000 / CB15N) OX=565050 GN=rplP PE=3 SV=1	PF00252	Ribosomal_L16	Ribosomal protein L16p/L10e	COG0197	Binds 23S rRNA and is also seen to make contacts with the A and possibly P site tRNAs (By similarity)	GO:0006412;GO:0005840;GO:0003735;GO:0019843;GO:0000049	translation;;ribosome;;structural constituent of ribosome;;rRNA binding;;tRNA binding	K02878	large subunit ribosomal protein L16	NO	-	-		-	-	-	-	-	-	-	-	-	-		-	-	-	-	-		-	-
	gene2005	rpsC	2052970	2052224	747	MULTISPECIES: 30S ribosomal protein S3	30S ribosomal protein S3 OS=Phenylobacterium zucineum (strain HLK1) OX=450851 GN=rpsC PE=3 SV=1	PF00189;PF07650	Ribosomal_S3_C;KH_2	Ribosomal protein S3, C-terminal domain;KH domain	COG0092	Binds the lower part of the 30S subunit head. Binds mRNA in the 70S ribosome, positioning it for translation (By similarity)	GO:0006412;GO:0005840;GO:0003735;GO:0019843;GO:0003729	translation;;ribosome;;structural constituent of ribosome;;rRNA binding;;mRNA binding	K02982	small subunit ribosomal protein S3	NO	-	-		-	-	-	-	-	-	-	-	-	-		-	-	-	-	-		-	-
	gene2006	rplV	2053350	2052970	381	MULTISPECIES: 50S ribosomal protein L22	50S ribosomal protein L22 OS=Phenylobacterium zucineum (strain HLK1) OX=450851 GN=rplV PE=3 SV=1	PF00237	Ribosomal_L22	Ribosomal protein L22p/L17e	COG0091	The globular domain of the protein is located near the polypeptide exit tunnel on the outside of the subunit, while an extended beta-hairpin is found that lines the wall of the exit tunnel in the center of the 70S ribosome (By similarity)	GO:0006412;GO:0015934;GO:0003735;GO:0019843	translation;;large ribosomal subunit;;structural constituent of ribosome;;rRNA binding	K02890	large subunit ribosomal protein L22	NO	-	-		-	-	-	-	-	-	-	-	-	-		-	-	-	-	-		-	-
	gene2007	rpsS	2053632	2053354	279	MULTISPECIES: 30S ribosomal protein S19	30S ribosomal protein S19 OS=Caulobacter sp. (strain K31) OX=366602 GN=rpsS PE=3 SV=1	PF00203	Ribosomal_S19	Ribosomal protein S19	COG0185	Protein S19 forms a complex with S13 that binds strongly to the 16S ribosomal RNA (By similarity)	GO:0006412;GO:0005840;GO:0015935;GO:0003735;GO:0019843	translation;;ribosome;;small ribosomal subunit;;structural constituent of ribosome;;rRNA binding	K02965	small subunit ribosomal protein S19	NO	-	-		-	-	-	-	-	-	-	-	-	-		-	-	-	-	-		-	-
	gene2008	rplB	2054471	2053635	837	50S ribosomal protein L2	50S ribosomal protein L2 OS=Phenylobacterium zucineum (strain HLK1) OX=450851 GN=rplB PE=3 SV=1	PF03947;PF00181	Ribosomal_L2_C;Ribosomal_L2	Ribosomal Proteins L2, C-terminal domain;Ribosomal Proteins L2, RNA binding domain	COG0090	One of the primary rRNA binding proteins. Required for association of the 30S and 50S subunits to form the 70S ribosome, for tRNA binding and peptide bond formation. It has been suggested to have peptidyltransferase activity	GO:0006412;GO:0015934;GO:0003735;GO:0016740;GO:0019843	translation;;large ribosomal subunit;;structural constituent of ribosome;;transferase activity;;rRNA binding	K02886	large subunit ribosomal protein L2	NO	-	-		-	-	-	-	-	-	-	-	-	-		PHI:1569	transcription factor	Fusarium graminearum	Triticum (related: wheat)	-		-	-
	gene2009	rplW	2054781	2054476	306	MULTISPECIES: 50S ribosomal protein L23	50S ribosomal protein L23 OS=Caulobacter sp. (strain K31) OX=366602 GN=rplW PE=3 SV=1	PF00276	Ribosomal_L23	Ribosomal protein L23	COG0089	One of the early assembly proteins it binds 23S rRNA. One of the proteins that surrounds the polypeptide exit tunnel on the outside of the ribosome. Forms the main docking site for trigger factor binding to the ribosome (By similarity)	GO:0006412;GO:0005840;GO:0003735;GO:0019843	translation;;ribosome;;structural constituent of ribosome;;rRNA binding	K02892	large subunit ribosomal protein L23	NO	-	-		-	-	-	-	-	-	-	-	-	-		-	-	-	-	-		-	-
	gene2010	rplD	2055419	2054781	639	50S ribosomal protein L4	50S ribosomal protein L4 OS=Caulobacter vibrioides (strain NA1000 / CB15N) OX=565050 GN=rplD PE=3 SV=1	PF00573	Ribosomal_L4	Ribosomal protein L4/L1 family	COG0088	One of the primary rRNA binding proteins, this protein initially binds near the 5'-end of the 23S rRNA. It is important during the early stages of 50S assembly. It makes multiple contacts with different domains of the 23S rRNA in the assembled 50S subunit and ribosome (By similarity)	GO:0006412;GO:0005840;GO:0003735;GO:0019843	translation;;ribosome;;structural constituent of ribosome;;rRNA binding	K02926	large subunit ribosomal protein L4	NO	-	-		-	-	-	-	-	-	-	-	-	-		-	-	-	-	-		-	-
	gene2011	rplC	2056165	2055419	747	50S ribosomal protein L3	50S ribosomal protein L3 OS=Caulobacter vibrioides (strain ATCC 19089 / CB15) OX=190650 GN=rplC PE=3 SV=2	PF00297	Ribosomal_L3	Ribosomal protein L3	COG0087	One of the primary rRNA binding proteins, it binds directly near the 3'-end of the 23S rRNA, where it nucleates assembly of the 50S subunit (By similarity)	GO:0006412;GO:0005840;GO:0003735;GO:0019843	translation;;ribosome;;structural constituent of ribosome;;rRNA binding	K02906	large subunit ribosomal protein L3	NO	-	-		-	-	-	-	-	-	-	-	-	-		-	-	-	-	-		-	-
	gene2012	rpsJ	2056494	2056189	306	small subunit ribosomal protein S10	30S ribosomal protein S10 OS=Caulobacter vibrioides (strain NA1000 / CB15N) OX=565050 GN=rpsJ PE=3 SV=1	PF00338	Ribosomal_S10	Ribosomal protein S10p/S20e	COG0051	tRNA binding	GO:0006412;GO:0005840;GO:0003735;GO:0003723;GO:0000049	translation;;ribosome;;structural constituent of ribosome;;RNA binding;;tRNA binding	K02946	small subunit ribosomal protein S10	NO	-	-		-	-	-	-	-	-	-	-	-	-		-	-	-	-	-		-	-
	gene2013	-	2057080	2057838	759	hypothetical protein	-	-	-	-	-	-	-	-	-	-	NO	-	-		-	-	-	-	-	-	-	-	-	-		-	-	-	-	-		-	-
	gene2019	fusA	2065008	2062930	2079	elongation factor G	Elongation factor G OS=Caulobacter vibrioides (strain NA1000 / CB15N) OX=565050 GN=fusA PE=3 SV=1	PF00009;PF03764;PF14492;PF00679;PF03144	GTP_EFTU;EFG_IV;EFG_III;EFG_C;GTP_EFTU_D2	Elongation factor Tu GTP binding domain;Elongation factor G, domain IV;Elongation Factor G, domain III;Elongation factor G C-terminus;Elongation factor Tu domain 2	COG0480	Catalyzes the GTP-dependent ribosomal translocation step during translation elongation. During this step, the ribosome changes from the pre-translocational (PRE) to the post- translocational (POST) state as the newly formed A-site-bound peptidyl-tRNA and P-site-bound deacylated tRNA move to the P and E sites, respectively. Catalyzes the coordinated movement of the two tRNA molecules, the mRNA and…	GO:0005737;GO:0005525;GO:0003924;GO:0003746	cytoplasm;;GTP binding;;GTPase activity;;translation elongation factor activity	K02355	elongation factor G	NO	-	-		-	-	-	-	-	-	-	-	ARO:3000193	Tet(T) is a ribosomal protection protein of streptococci. It is similar to Tet(Q).		-	-	-	-	-		-	-
	gene2021	rpsG	2065631	2065158	474	MULTISPECIES: 30S ribosomal protein S7	30S ribosomal protein S7 OS=Caulobacter vibrioides (strain NA1000 / CB15N) OX=565050 GN=rpsG PE=3 SV=1	PF00177	Ribosomal_S7	Ribosomal protein S7p/S5e	COG0049	One of the primary rRNA binding proteins, it binds directly to 16S rRNA where it nucleates assembly of the head domain of the 30S subunit. Is located at the subunit interface close to the decoding center, probably blocks exit of the E-site tRNA (By similarity)	GO:0006412;GO:0015935;GO:0003735;GO:0019843;GO:0000049	translation;;small ribosomal subunit;;structural constituent of ribosome;;rRNA binding;;tRNA binding	K02992	small subunit ribosomal protein S7	NO	-	-		-	-	-	-	-	-	-	-	-	-		-	-	-	-	-		-	-
	gene2022	rpsL	2066046	2065672	375	MULTISPECIES: 30S ribosomal protein S12	30S ribosomal protein S12 OS=Caulobacter vibrioides (strain NA1000 / CB15N) OX=565050 GN=rpsL PE=3 SV=1	PF00164	Ribosom_S12_S23	Ribosomal protein S12/S23	COG0048	Interacts with and stabilizes bases of the 16S rRNA that are involved in tRNA selection in the A site and with the mRNA backbone. Located at the interface of the 30S and 50S subunits, it traverses the body of the 30S subunit contacting proteins on the other side and probably holding the rRNA structure together. The combined cluster of proteins S8, S12 and S17 appears to hold together the shoulder…	GO:0006412;GO:0005840;GO:0015935;GO:0003735;GO:0019843;GO:0000049	translation;;ribosome;;small ribosomal subunit;;structural constituent of ribosome;;rRNA binding;;tRNA binding	K02950	small subunit ribosomal protein S12	NO	-	-		-	-	-	-	-	-	-	-	-	-		PHI:1599	transcription factor	Fusarium graminearum	Triticum (related: wheat)	-		-	-
	gene2024	rpoC	2071768	2067575	4194	DNA-directed RNA polymerase subunit beta'	DNA-directed RNA polymerase subunit beta' OS=Caulobacter vibrioides (strain ATCC 19089 / CB15) OX=190650 GN=rpoC PE=3 SV=1	PF04997;PF04998;PF00623;PF04983;PF05000	RNA_pol_Rpb1_1;RNA_pol_Rpb1_5;RNA_pol_Rpb1_2;RNA_pol_Rpb1_3;RNA_pol_Rpb1_4	RNA polymerase Rpb1, domain 1;RNA polymerase Rpb1, domain 5;RNA polymerase Rpb1, domain 2;RNA polymerase Rpb1, domain 3;RNA polymerase Rpb1, domain 4	COG0086	DNA-dependent RNA polymerase catalyzes the transcription of DNA into RNA using the four ribonucleoside triphosphates as substrates (By similarity)	GO:0006351;GO:0003677;GO:0000287;GO:0008270;GO:0003899	transcription, DNA-templated;;DNA binding;;magnesium ion binding;;zinc ion binding;;DNA-directed RNA polymerase activity	K03046	DNA-directed RNA polymerase subunit beta' [EC:2.7.7.6]	NO	-	-		-	-	-	-	-	-	-	-	-	-		-	-	-	-	-		-	-
	gene2025	rpoB	2075983	2071868	4116	DNA-directed RNA polymerase subunit beta	DNA-directed RNA polymerase subunit beta OS=Caulobacter vibrioides (strain NA1000 / CB15N) OX=565050 GN=rpoB PE=3 SV=1	PF00562;PF04563;PF04565;PF04560;PF04561;PF04561;PF10385	RNA_pol_Rpb2_6;RNA_pol_Rpb2_1;RNA_pol_Rpb2_3;RNA_pol_Rpb2_7;RNA_pol_Rpb2_2;RNA_pol_Rpb2_2;RNA_pol_Rpb2_45	RNA polymerase Rpb2, domain 6;RNA polymerase beta subunit;RNA polymerase Rpb2, domain 3;RNA polymerase Rpb2, domain 7;RNA polymerase Rpb2, domain 2;RNA polymerase Rpb2, domain 2;RNA polymerase beta subunit external 1 domain	COG0085	DNA-dependent RNA polymerase catalyzes the transcription of DNA into RNA using the four ribonucleoside triphosphates as substrates (By similarity)	GO:0006351;GO:0003677;GO:0003899;GO:0032549	transcription, DNA-templated;;DNA binding;;DNA-directed RNA polymerase activity;;ribonucleoside binding	K03043	DNA-directed RNA polymerase subunit beta [EC:2.7.7.6]	NO	-	-		-	-	-	-	-	-	-	-	ARO:3000501	Due to gene duplication, the genomes of Nocardia species include both rifampin-sensitive beta-subunit of RNA polymerase (rpoB) and rifampin-resistant beta-subunit of RNA polymerase (rpoB2) genes, with ~88% similarity between the two gene products. Expression of the rpoB2 variant results in replacement of rifampin sensitivity with rifampin resistance.		PHI:7860	beta-subunit of the RNA polymerase	Acinetobacter baumannii	Caenorhabditis elegans (related: roundworm)	-		-	-
	gene2030	rplL	2081754	2081371	384	MULTISPECIES: 50S ribosomal protein L7/L12	50S ribosomal protein L7/L12 OS=Caulobacter vibrioides (strain NA1000 / CB15N) OX=565050 GN=rplL PE=3 SV=1	PF00542;PF16320	Ribosomal_L12;Ribosomal_L12_N	Ribosomal protein L7/L12 C-terminal domain;Ribosomal protein L7/L12 dimerisation domain	COG0222	Seems to be the binding site for several of the factors involved in protein synthesis and appears to be essential for accurate translation (By similarity)	GO:0006412;GO:0005840;GO:0003735	translation;;ribosome;;structural constituent of ribosome	K02935	large subunit ribosomal protein L7/L12	YES	-	-		-	-	-	-	-	-	-	-	-	-		PHI:7583	50S ribosomal protein	Mycobacterium tuberculosis	Homo sapiens (related: human)	-		-	-
	gene2031	rplJ	2082325	2081810	516	MULTISPECIES: 50S ribosomal protein L10	50S ribosomal protein L10 OS=Phenylobacterium zucineum (strain HLK1) OX=450851 GN=rplJ PE=3 SV=1	PF00466	Ribosomal_L10	Ribosomal protein L10	COG0244	50s ribosomal protein L10	GO:0006412;GO:0042254;GO:0015934;GO:0003735;GO:0070180	translation;;ribosome biogenesis;;large ribosomal subunit;;structural constituent of ribosome;;large ribosomal subunit rRNA binding	K02864	large subunit ribosomal protein L10	NO	-	-		-	-	-	-	-	-	-	-	-	-		-	-	-	-	-		-	-
	gene2035	rplA	2085656	2084967	690	50S ribosomal protein L1	50S ribosomal protein L1 OS=Caulobacter sp. (strain K31) OX=366602 GN=rplA PE=3 SV=1	PF00687	Ribosomal_L1	Ribosomal protein L1p/L10e family	COG0081	Binds directly to 23S rRNA. The L1 stalk is quite mobile in the ribosome, and is involved in E site tRNA release (By similarity)	GO:0006412;GO:0006417;GO:0015934;GO:0003735;GO:0019843;GO:0000049	translation;;regulation of translation;;large ribosomal subunit;;structural constituent of ribosome;;rRNA binding;;tRNA binding	K02863	large subunit ribosomal protein L1	NO	-	-		-	-	-	-	-	-	-	-	-	-		-	-	-	-	Channels/Pores		-	-
	gene2036	rplK	2086091	2085660	432	50S ribosomal protein L11	50S ribosomal protein L11 OS=Phenylobacterium zucineum (strain HLK1) OX=450851 GN=rplK PE=3 SV=1	PF03946;PF00298	Ribosomal_L11_N;Ribosomal_L11	Ribosomal protein L11, N-terminal domain;Ribosomal protein L11, RNA binding domain	COG0080	This protein binds directly to 23S ribosomal RNA (By similarity)	GO:0006412;GO:0005840;GO:0003735;GO:0070180	translation;;ribosome;;structural constituent of ribosome;;large ribosomal subunit rRNA binding	K02867	large subunit ribosomal protein L11	NO	-	-		-	-	-	-	-	-	-	-	-	-		-	-	-	-	-		-	-
	gene2037	nusG	2086864	2086289	576	MULTISPECIES: transcription termination/antitermination protein NusG	Transcription termination/antitermination protein NusG OS=Vibrio cholerae serotype O1 (strain ATCC 39315 / El Tor Inaba N16961) OX=243277 GN=nusG PE=3 SV=3	PF02357;PF00467	NusG;KOW	Transcription termination factor nusG;KOW motif	COG0250	Participates in transcription elongation, termination and antitermination (By similarity)	GO:0006353;GO:0032784;GO:0031564;GO:0006354	DNA-templated transcription, termination;;regulation of DNA-templated transcription, elongation;;transcription antitermination;;DNA-templated transcription, elongation	K02601	transcription termination/antitermination protein NusG	NO	-	-		-	-	-	-	-	-	-	-	-	-		-	-	-	-	-		-	-
	gene2040	-	2087992	2087462	531	nitroreductase family deazaflavin-dependent oxidoreductase	-	PF01243;PF12900;PF04075	Putative_PNPOx;Pyridox_ox_2;F420H2_quin_red	Pyridoxamine 5'-phosphate oxidase;Pyridoxamine 5'-phosphate oxidase;F420H(2)-dependent quinone reductase	-	-	GO:0048037	cofactor binding	-	-	NO	-	-		-	-	-	-	-	-	-	-	-	-		-	-	-	-	-		-	-
	gene2042	fnr	2088582	2089322	741	helix-turn-helix domain-containing protein	Nitrogen fixation regulation protein FixK OS=Bradyrhizobium diazoefficiens (strain JCM 10833 / IAM 13628 / NBRC 14792 / USDA 110) OX=224911 GN=fixK PE=2 SV=1	PF13545;PF00027;PF00325	HTH_Crp_2;cNMP_binding;Crp	Crp-like helix-turn-helix domain;Cyclic nucleotide-binding domain;Bacterial regulatory proteins, crp family	COG0664	transcriptional regulator, crp fnr family	GO:0003677;GO:0003700	DNA binding;;transcription factor activity, sequence-specific DNA binding	K01420	CRP/FNR family transcriptional regulator, anaerobic regulatory protein	NO	-	-		-	-	-	-	-	-	-	-	-	-		PHI:4002	oxygen-sensitive regulator	Pseudomonas aeruginosa	Mus musculus (related: house mouse)	-		-	-
	gene2043	ompW	2090058	2089387	672	hypothetical protein	Uncharacterized outer-membrane protein y4mB OS=Sinorhizobium fredii (strain NBRC 101917 / NGR234) OX=394 GN=NGR_a02570 PE=3 SV=1	PF03922;PF13505	OmpW;OMP_b-brl	OmpW family;Outer membrane protein beta-barrel domain	COG3047	outer membrane protein W	GO:0019867	outer membrane	K07275	outer membrane protein	NO	-	-		-	-	-	-	-	-	-	-	-	-		-	-	-	-	Channels/Pores		-	-
	gene2045	cydB	2091523	2090375	1149	cytochrome d ubiquinol oxidase subunit II	Cytochrome bd-II ubiquinol oxidase subunit 2 OS=Escherichia coli (strain K12) OX=83333 GN=appB PE=1 SV=2	PF02322	Cyt_bd_oxida_II	Cytochrome bd terminal oxidase subunit II	COG1294	oxidoreductase activity, acting on diphenols and related substances as donors, oxygen as acceptor	GO:0055114;GO:0016021;GO:0016020	oxidation-reduction process;;integral component of membrane;;membrane	K00426	cytochrome bd ubiquinol oxidase subunit II [EC:7.1.1.7]	NO	-	-		-	-	-	-	-	-	-	-	-	-		-	-	-	-	Primary Active Transporters		8	-
	gene2046	cydA	2093116	2091548	1569	cytochrome D ubiquinol oxidase, subunit I	Cytochrome bd ubiquinol oxidase subunit 1 OS=Azotobacter vinelandii OX=354 GN=cydA PE=1 SV=1	PF01654	Cyt_bd_oxida_I	Cytochrome bd terminal oxidase subunit I	COG1271	(Ubiquinol oxidase) subunit I	GO:0019646;GO:0016021;GO:0005886;GO:0070069;GO:0046872;GO:0009055	aerobic electron transport chain;;integral component of membrane;;plasma membrane;;cytochrome complex;;metal ion binding;;electron carrier activity	K00425	cytochrome bd ubiquinol oxidase subunit I [EC:7.1.1.7]	NO	-	-		-	-	-	-	-	-	-	-	-	-		-	-	-	-	Primary Active Transporters		9	-
	gene2049	-	2096696	2096812	117	hypothetical protein	-	-	-	-	-	-	-	-	-	-	NO	-	-		-	-	-	-	-	-	-	-	-	-		-	-	-	-	-		1	-
	gene2050	-	2096901	2097188	288	hypothetical protein	-	-	-	-	-	-	-	-	-	-	NO	-	-		-	-	-	-	-	-	-	-	-	-		-	-	-	-	-		-	-
	gene2054
	gene2055
	gene2070	tonB	2118467	2117826	642	MULTISPECIES: energy transducer TonB	-	PF03544	TonB_C	Gram-negative bacterial TonB protein C-terminal	ENOG410XUDZ	TonB family	GO:0055085;GO:0016021	transmembrane transport;;integral component of membrane	K03832	periplasmic protein TonB	YES	-	-		-	-	-	-	-	-	-	-	-	-		-	-	-	-	-		-	-
	gene2071	exbD	2118991	2118560	432	MULTISPECIES: biopolymer transporter ExbD	Biopolymer transport protein ExbD OS=Pseudomonas putida OX=303 GN=exbD PE=3 SV=1	PF02472	ExbD	Biopolymer transport protein ExbD/TolR	COG0848	Biopolymer transport protein exbD tolR	GO:0015031;GO:0016021;GO:0005886;GO:0022857	protein transport;;integral component of membrane;;plasma membrane;;transmembrane transporter activity	K03559	biopolymer transport protein ExbD	NO	-	-		-	-	-	-	-	-	-	-	-	-		-	-	-	-	Channels/Pores		1	-
	gene2072	exbB	2119899	2118997	903	MULTISPECIES: MotA/TolQ/ExbB proton channel family protein	Biopolymer transport protein ExbB OS=Salmonella typhimurium (strain LT2 / SGSC1412 / ATCC 700720) OX=99287 GN=exbB PE=3 SV=1	PF01618	MotA_ExbB	MotA/TolQ/ExbB proton channel family	COG0811	MotA TolQ exbB proton channel	GO:0015031;GO:0016021;GO:0016020	protein transport;;integral component of membrane;;membrane	K03561	biopolymer transport protein ExbB	NO	-	-		-	-	-	-	-	-	-	-	-	-		-	-	-	-	Channels/Pores		4	-
	gene2084	-	2129757	2129089	669	MULTISPECIES: DedA family protein	Uncharacterized membrane protein bbp_130 OS=Buchnera aphidicola subsp. Baizongia pistaciae (strain Bp) OX=224915 GN=bbp_130 PE=3 SV=1	PF09335	SNARE_assoc	SNARE associated Golgi protein	COG0586	SNARE associated Golgi	GO:0016021	integral component of membrane	-	-	YES	-	-		-	-	-	-	-	-	-	-	-	-		-	-	-	-	-		4	-
	gene2138	cyoD	2194343	2193948	396	cytochrome o ubiquinol oxidase subunit IV	Cytochrome bo(3) ubiquinol oxidase subunit 4 OS=Shigella flexneri OX=623 GN=cyoD PE=3 SV=1	PF03626	COX4_pro	Prokaryotic Cytochrome C oxidase subunit IV	COG3125	cytochrome o ubiquinol oxidase (subunit iv)	GO:0015990;GO:0016021;GO:0008827	electron transport coupled proton transport;;integral component of membrane;;cytochrome o ubiquinol oxidase activity	K02300	cytochrome o ubiquinol oxidase subunit IV	NO	-	-		-	-	-	-	-	-	-	-	-	-		-	-	-	-	Primary Active Transporters		3	-
	gene2139	cyoC	2194984	2194340	645	cytochrome o ubiquinol oxidase subunit III	Cytochrome bo(3) ubiquinol oxidase subunit 3 OS=Shigella flexneri OX=623 GN=cyoC PE=3 SV=1	PF00510	COX3	Cytochrome c oxidase subunit III	COG1845	Cytochrome C Oxidase, Subunit III	GO:0019646;GO:0016021;GO:0005886;GO:0004129;GO:0008827	aerobic electron transport chain;;integral component of membrane;;plasma membrane;;cytochrome-c oxidase activity;;cytochrome o ubiquinol oxidase activity	K02299	cytochrome o ubiquinol oxidase subunit III	NO	-	-		-	-	-	-	-	-	-	-	-	-		-	-	-	-	Primary Active Transporters		5	-
	gene2140	cyoB	2197001	2194989	2013	cytochrome o ubiquinol oxidase subunit I	Cytochrome bo(3) ubiquinol oxidase subunit 1 OS=Escherichia coli (strain K12) OX=83333 GN=cyoB PE=1 SV=1	PF00115	COX1	Cytochrome C and Quinol oxidase polypeptide I	COG0843	Cytochrome C oxidase subunit I	GO:0009060;GO:0016021;GO:0070469;GO:0020037;GO:0004129;GO:0016682	aerobic respiration;;integral component of membrane;;respiratory chain;;heme binding;;cytochrome-c oxidase activity;;oxidoreductase activity, acting on diphenols and related substances as donors, oxygen as acceptor	K02298	cytochrome o ubiquinol oxidase subunit I [EC:7.1.1.3]	NO	-	-		-	-	-	-	-	-	-	-	-	-		PHI:4038	Terminal Oxidases	Staphylococcus aureus	Mus musculus (related: house mouse)	Primary Active Transporters		15	-
	gene2141	cyoA	2198212	2197016	1197	ubiquinol oxidase subunit II	Cytochrome bo(3) ubiquinol oxidase subunit 2 OS=Pseudomonas aeruginosa (strain ATCC 15692 / DSM 22644 / CIP 104116 / JCM 14847 / LMG 12228 / 1C / PRS 101 / PAO1) OX=208964 GN=cyoA PE=3 SV=1	PF06481;PF00116	COX_ARM;COX2	COX Aromatic Rich Motif;Cytochrome C oxidase subunit II, periplasmic domain	COG1622	Subunits I and II form the functional core of the enzyme complex. Electrons originating in cytochrome c are transferred via heme a and Cu(A) to the binuclear center formed by heme a3 and Cu(B) (By similarity)	GO:0016021;GO:0005507;GO:0004129;GO:0008827	integral component of membrane;;copper ion binding;;cytochrome-c oxidase activity;;cytochrome o ubiquinol oxidase activity	K02297	cytochrome o ubiquinol oxidase subunit II [EC:7.1.1.3]	NO	-	-		-	-	-	-	-	-	-	-	-	-		PHI:4147	CyoA, cytochrome O ubiquinol oxidase	Xanthomonas citri	Citrus sinensis (related: sweet orange)	Primary Active Transporters		3	-
	gene2198	rpsU	2255220	2255492	273	30S ribosomal protein S21	30S ribosomal protein S21 OS=Caulobacter vibrioides (strain ATCC 19089 / CB15) OX=190650 GN=rpsU PE=3 SV=1	PF01165	Ribosomal_S21	Ribosomal protein S21	COG0828	30S ribosomal protein S21	GO:0006412;GO:0005840;GO:0003735	translation;;ribosome;;structural constituent of ribosome	K02970	small subunit ribosomal protein S21	NO	-	-		-	-	-	-	-	-	-	-	-	-		-	-	-	-	-		-	-
	gene2217	-	2278603	2277770	834	universal stress protein	-	-	-	-	COG0589	Universal stress protein	-	-	-	-	NO	-	-		-	-	-	-	-	-	-	-	-	-		-	-	-	-	-		-	-
	gene2240	-	2297768	2297496	273	MULTISPECIES: DUF2312 domain-containing protein	UPF0335 protein CCNA_03428 OS=Caulobacter vibrioides (strain NA1000 / CB15N) OX=565050 GN=CCNA_03428 PE=1 SV=1	PF10073	DUF2312	Uncharacterized protein conserved in bacteria (DUF2312)	COG3750	UPF0335 protein	-	-	-	-	NO	-	-		-	-	-	-	-	-	-	-	-	-		-	-	-	-	-		-	-
	gene2241	rpmJ	2298159	2298034	126	MULTISPECIES: 50S ribosomal protein L36	50S ribosomal protein L36 OS=Caulobacter vibrioides (strain NA1000 / CB15N) OX=565050 GN=rpmJ PE=3 SV=1	PF00444	Ribosomal_L36	Ribosomal protein L36	COG0257	50S ribosomal protein L36	GO:0006412;GO:0005840;GO:0003735	translation;;ribosome;;structural constituent of ribosome	K02919	large subunit ribosomal protein L36	NO	-	-		-	-	-	-	-	-	-	-	-	-		-	-	-	-	-		-	-
	gene2258	-	2313318	2313479	162	hypothetical protein	-	-	-	-	-	-	GO:0016021	integral component of membrane	-	-	NO	-	-		-	-	-	-	-	-	-	-	-	-		-	-	-	-	-		1	-
	gene2259	-	2313476	2313667	192	hypothetical protein	-	-	-	-	-	-	GO:0016021	integral component of membrane	-	-	NO	-	-		-	-	-	-	-	-	-	-	-	-		-	-	-	-	-		1	-
	gene2293	gcvH	2345980	2346345	366	MULTISPECIES: glycine cleavage system protein GcvH	Glycine cleavage system H protein OS=Phenylobacterium zucineum (strain HLK1) OX=450851 GN=gcvH PE=3 SV=1	PF01597	GCV_H	Glycine cleavage H-protein	COG0509	The glycine cleavage system catalyzes the degradation of glycine. The H protein shuttles the methylamine group of glycine from the P protein to the T protein (By similarity)	GO:0019464;GO:0005960	glycine decarboxylation via glycine cleavage system;;glycine cleavage complex	K02437	glycine cleavage system H protein	NO	-	-		-	-	-	-	-	-	-	-	-	-		-	-	-	-	-		-	-
	gene2300	atpE	2352073	2351849	225	MULTISPECIES: F0F1 ATP synthase subunit C	ATP synthase subunit c OS=Hyphomonas neptunium (strain ATCC 15444) OX=228405 GN=atpE PE=3 SV=1	PF00137	ATP-synt_C	ATP synthase subunit C	-	-	GO:0015986;GO:0016021;GO:0005886;GO:0045263;GO:0016787;GO:0046933;GO:0008289	ATP synthesis coupled proton transport;;integral component of membrane;;plasma membrane;;proton-transporting ATP synthase complex, coupling factor F(o);;hydrolase activity;;proton-transporting ATP synthase activity, rotational mechanism;;lipid binding	K02110	F-type H+-transporting ATPase subunit c	NO	-	-		-	-	-	-	-	-	-	-	-	-		-	-	-	-	Primary Active Transporters		2	-
	gene2301	atpB	2352920	2352132	789	F0F1 ATP synthase subunit A	ATP synthase subunit a OS=Oligotropha carboxidovorans (strain ATCC 49405 / DSM 1227 / KCTC 32145 / OM5) OX=504832 GN=atpB PE=3 SV=1	PF00119	ATP-synt_A	ATP synthase A chain	COG0356	it plays a direct role in the translocation of protons across the membrane (By similarity)	GO:0015986;GO:0016021;GO:0005886;GO:0045263;GO:0046933	ATP synthesis coupled proton transport;;integral component of membrane;;plasma membrane;;proton-transporting ATP synthase complex, coupling factor F(o);;proton-transporting ATP synthase activity, rotational mechanism	K02108	F-type H+-transporting ATPase subunit a	NO	-	-		-	-	-	-	-	-	-	-	-	-		-	-	-	-	Primary Active Transporters		7	-
	gene2302	atpI	2353297	2352926	372	MULTISPECIES: AtpZ/AtpI family protein	ATP synthase protein I OS=Rhodobacter capsulatus OX=1061 GN=atpI PE=1 SV=1	PF09527	ATPase_gene1	Putative F0F1-ATPase subunit Ca2+/Mg2+ transporter	-	-	GO:0006811;GO:0016021;GO:0045263	ion transport;;integral component of membrane;;proton-transporting ATP synthase complex, coupling factor F(o)	K02116	ATP synthase protein I	NO	-	-		-	-	-	-	-	-	-	-	-	-		-	-	-	-	-		2	-
	gene2353	grxD	2402891	2403244	354	Grx4 family monothiol glutaredoxin	Probable monothiol glutaredoxin 2 OS=Rickettsia typhi (strain ATCC VR-144 / Wilmington) OX=257363 GN=grxC2 PE=3 SV=1	PF00462	Glutaredoxin	Glutaredoxin	COG0278	Glutaredoxin	GO:0045454;GO:0005623;GO:0046872;GO:0009055;GO:0051537;GO:0015035	cell redox homeostasis;;cell;;metal ion binding;;electron carrier activity;;2 iron, 2 sulfur cluster binding;;protein disulfide oxidoreductase activity	K07390	monothiol glutaredoxin	NO	-	-		-	-	-	-	-	-	-	-	-	-		PHI:8615	Monothiol glutaredoxin	Cryptococcus neoformans	Mus musculus (related: house mouse)	-		-	-
	gene2359	-	2407143	2406763	381	hypothetical protein	-	-	-	-	ENOG410Y837	-	-	-	-	-	NO	-	-		-	-	-	-	-	-	-	-	-	-		-	-	-	-	-		-	-
	gene2360	rpsD	2407919	2407302	618	30S ribosomal protein S4	30S ribosomal protein S4 OS=Caulobacter sp. (strain K31) OX=366602 GN=rpsD PE=3 SV=1	PF00163;PF01479	Ribosomal_S4;S4	Ribosomal protein S4/S9 N-terminal domain;S4 domain	COG0522	One of the primary rRNA binding proteins, it binds directly to 16S rRNA where it nucleates assembly of the body of the 30S subunit (By similarity)	GO:0006412;GO:0015935;GO:0003735;GO:0019843	translation;;small ribosomal subunit;;structural constituent of ribosome;;rRNA binding	K02986	small subunit ribosomal protein S4	NO	-	-		-	-	-	-	-	-	-	-	-	-		-	-	-	-	-		-	-
	gene2362	-	2410329	2409715	615	superoxide dismutase	Superoxide dismutase [Mn] OS=Bacillus caldotenax OX=1395 GN=sodA PE=3 SV=2	PF02777;PF00081	Sod_Fe_C;Sod_Fe_N	Iron/manganese superoxide dismutases, C-terminal domain;Iron/manganese superoxide dismutases, alpha-hairpin domain	COG0605	Destroys radicals which are normally produced within the cells and which are toxic to biological systems (By similarity)	GO:0046872;GO:0004784	metal ion binding;;superoxide dismutase activity	K04564	superoxide dismutase, Fe-Mn family [EC:1.15.1.1]	NO	-	-		-	-	-	-	-	VFG001867(gb|YP_096960)	SodB (VF0169)	A cytoplasmic iron superoxide dismutase; important for intracellular survival and transmission	-	-		PHI:410	Superoxide dismutase	Cryptococcus neoformans	Mus musculus (related: house mouse)	-		-	-
	gene2397	rpmB	2442804	2443100	297	MULTISPECIES: 50S ribosomal protein L28	50S ribosomal protein L28 OS=Phenylobacterium zucineum (strain HLK1) OX=450851 GN=rpmB PE=3 SV=1	PF00830	Ribosomal_L28	Ribosomal L28 family	COG0227	50s ribosomal protein L28	GO:0006412;GO:0005840;GO:0003735	translation;;ribosome;;structural constituent of ribosome	K02902	large subunit ribosomal protein L28	NO	-	-		-	-	-	-	-	-	-	-	-	-		-	-	-	-	-		-	-
	gene2416	chrR	2461421	2460789	633	MULTISPECIES: NAD(P)H-dependent oxidoreductase	2-hydroxy-1,4-benzoquinone reductase OS=Burkholderia sp. OX=36773 PE=1 SV=1	PF03358;PF02525	FMN_red;Flavodoxin_2	NADPH-dependent FMN reductase;Flavodoxin-like fold	COG0431	Nadph-dependent fmn reductase	GO:0016491	oxidoreductase activity	K19784	chromate reductase, NAD(P)H dehydrogenase (quinone)	NO	-	-		-	-	-	-	-	-	-	-	-	-		-	-	-	-	-		-	-
	gene2419	-	2464805	2465218	414	MULTISPECIES: CBS domain-containing protein	Uncharacterized protein YlbB OS=Bacillus subtilis (strain 168) OX=224308 GN=ylbB PE=4 SV=2	PF00571;PF00571	CBS;CBS	CBS domain;CBS domain	COG0517	Catalyzes the conversion of inosine 5'-phosphate (IMP) to xanthosine 5'-phosphate (XMP), the first committed and rate- limiting step in the de novo synthesis of guanine nucleotides, and therefore plays an important role in the regulation of cell growth (By similarity)	-	-	-	-	NO	-	-		-	-	-	-	-	-	-	-	-	-		-	-	-	-	Channels/Pores		-	-
	gene2447	ftsH	2492984	2491050	1935	ATP-dependent metallopeptidase FtsH/Yme1/Tma family protein	ATP-dependent zinc metalloprotease FtsH OS=Caulobacter vibrioides (strain NA1000 / CB15N) OX=565050 GN=ftsH PE=2 SV=1	PF01434;PF00004;PF17862;PF06480;PF07728	Peptidase_M41;AAA;AAA_lid_3;FtsH_ext;AAA_5	Peptidase family M41;ATPase family associated with various cellular activities (AAA);AAA+ lid domain;FtsH Extracellular;AAA domain (dynein-related subfamily)	COG0465	Acts as a processive, ATP-dependent zinc metallopeptidase for both cytoplasmic and membrane proteins. Plays a role in the quality control of integral membrane proteins (By similarity)	GO:0051301;GO:0030163;GO:0016021;GO:0005886;GO:0005524;GO:0008270;GO:0016887;GO:0004222	cell division;;protein catabolic process;;integral component of membrane;;plasma membrane;;ATP binding;;zinc ion binding;;ATPase activity;;metalloendopeptidase activity	K03798	cell division protease FtsH [EC:3.4.24.-]	NO	-	-		-	-	-	-	-	-	-	-	-	-		PHI:1566	transcription factor	Fusarium graminearum	Triticum (related: wheat)	Primary Active Transporters		2	-
	gene2463	-	2506117	2505599	519	hypothetical protein	-	PF01814	Hemerythrin	Hemerythrin HHE cation binding domain	-	-	-	-	-	-	NO	-	-		-	-	-	-	-	-	-	-	-	-		-	-	-	-	-		-	-
	gene2477	rpoD	2518535	2516613	1923	RNA polymerase sigma factor RpoD	RNA polymerase sigma factor RpoD OS=Caulobacter vibrioides (strain ATCC 19089 / CB15) OX=190650 GN=rpoD PE=3 SV=1	PF04546;PF04539;PF03979;PF04542;PF04545;PF00140	Sigma70_ner;Sigma70_r3;Sigma70_r1_1;Sigma70_r2;Sigma70_r4;Sigma70_r1_2	Sigma-70, non-essential region;Sigma-70 region 3;Sigma-70 factor, region 1.1;Sigma-70 region 2;Sigma-70, region 4;Sigma-70 factor, region 1.2	COG0568	Sigma factors are initiation factors that promote the attachment of RNA polymerase to specific initiation sites and are then released (By similarity)	GO:0001123;GO:0005737;GO:0003677;GO:0003700;GO:0016987	transcription initiation from bacterial-type RNA polymerase promoter;;cytoplasm;;DNA binding;;transcription factor activity, sequence-specific DNA binding;;sigma factor activity	K03086	RNA polymerase primary sigma factor	NO	-	-		-	-	-	-	-	VFG002319(gb|YP_001006726)	Flagella (VF0394)	Required for efficient cellular invasion.; YplA, a phospholipase is secreted by this type III flagellum secretion system. YplA is required for survival of Y. enterocolitica in the Peyer's patches and for stimulation of the acute inflammatory response of the host to the infection.	-	-		PHI:3336	regulation of stress and starvation response	Erwinia amylovora	Pyrus communis (related: pear);Eriobotrya japonica (related: loquat)	-		-	-
	gene2485	-	2526915	2530256	3342	TonB-dependent receptor	Vitamin B12 transporter BtuB OS=Escherichia coli O157:H7 OX=83334 GN=btuB PE=3 SV=1	PF00593;PF07715	TonB_dep_Rec;Plug	TonB dependent receptor;TonB-dependent Receptor Plug Domain	ENOG410YDW5	tonB-dependent Receptor	GO:0016021;GO:0009279	integral component of membrane;;cell outer membrane	-	-	YES	-	-		-	-	-	-	-	VFG000348(gb|NP_438431)	HxuABC (VF0269)	Using host heme-hemopexin as the source of heme iron for growth	-	-		PHI:3879	TonB- dependent receptor	Riemerella anatipestifer	Anas platyrhynchos (related: mallard)	Channels/Pores		-	-
	gene2492	greA	2536839	2537312	474	MULTISPECIES: transcription elongation factor GreA	Transcription elongation factor GreA OS=Phenylobacterium zucineum (strain HLK1) OX=450851 GN=greA PE=3 SV=1	PF03449;PF01272	GreA_GreB_N;GreA_GreB	Transcription elongation factor, N-terminal;Transcription elongation factor, GreA/GreB, C-term	COG0782	Necessary for efficient RNA polymerase transcription elongation past template-encoded arresting sites. The arresting sites in DNA have the property of trapping a certain fraction of elongating RNA polymerases that pass through, resulting in locked ternary complexes. Cleavage of the nascent transcript by cleavage factors such as GreA or GreB allows the resumption of elongation from the new 3'termi…	GO:0032784;GO:0003677;GO:0003746;GO:0070063	regulation of DNA-templated transcription, elongation;;DNA binding;;translation elongation factor activity;;RNA polymerase binding	K03624	transcription elongation factor GreA	NO	-	-		-	-	-	-	-	-	-	-	-	-		PHI:7130	Transcription elongation factor	Salmonella enterica	Mus musculus (related: house mouse)	-		-	-
	gene2497	dps	2541722	2541246	477	MULTISPECIES: DNA starvation/stationary phase protection protein	Uncharacterized protein slr1894 OS=Synechocystis sp. (strain PCC 6803 / Kazusa) OX=1111708 GN=slr1894 PE=3 SV=1	PF00210	Ferritin	Ferritin-like domain	COG0783	oxidoreductase activity, oxidizing metal ions	GO:0006879;GO:0005623;GO:0008199;GO:0016722	cellular iron ion homeostasis;;cell;;ferric iron binding;;oxidoreductase activity, oxidizing metal ions	K04047	starvation-inducible DNA-binding protein	NO	-	-		-	-	cluster2	resorcinol	-	-	-	-	-	-		-	-	-	-	-		-	-
	gene2498	-	2542252	2541890	363	hypothetical protein	-	-	-	-	-	-	-	-	-	-	NO	-	-		-	-	cluster2	resorcinol	-	-	-	-	-	-		-	-	-	-	-		-	-
	gene2519	-	2557121	2557339	219	hypothetical protein	-	-	-	-	-	-	-	-	-	-	NO	-	-		-	-	cluster2	resorcinol	-	-	-	-	-	-		-	-	-	-	-		-	-
	gene2530	-	2571165	2571569	405	host cell attachment protein	-	PF18856;PF10116	baeRF_family12;Host_attach	Bacterial archaeo-eukaryotic release factor family 12;Protein required for attachment to host cells	COG5622	host attachment protein	-	-	-	-	NO	-	-		-	-	cluster2	resorcinol	-	-	-	-	-	-		-	-	-	-	-		-	-
	gene2559	hmgA	2601625	2600330	1296	homogentisate 1,2-dioxygenase	Homogentisate 1,2-dioxygenase OS=Myxococcus xanthus (strain DK 1622) OX=246197 GN=hmgA PE=3 SV=1	PF04209	HgmA	homogentisate 1,2-dioxygenase	COG3508	homogentisate 1,2-dioxygenase activity	GO:0006559;GO:0006572;GO:0005506;GO:0004411	L-phenylalanine catabolic process;;tyrosine catabolic process;;iron ion binding;;homogentisate 1,2-dioxygenase activity	K00451	homogentisate 1,2-dioxygenase [EC:1.13.11.5]	NO	-	-		-	-	-	-	-	-	-	-	-	-		PHI:5042	Homogentisate 1-2-Dioxygenase	Pseudomonas aeruginosa	Mus musculus (related: house mouse);Caenorhabditis elegans (related: roundworm)	-		-	-
	gene2610	-	2651991	2651818	174	hypothetical protein	-	-	-	-	ENOG410Y6SS	-	-	-	-	-	NO	-	-		-	-	-	-	-	-	-	-	-	-		-	-	-	-	-		-	-
	gene2611	-	2652601	2652128	474	type II toxin-antitoxin system HicB family antitoxin	Uncharacterized 14.9 kDa protein in rep-hol intergenic region OS=Haemophilus phage HP1 (strain HP1c1) OX=1289570 PE=4 SV=1	PF15919;PF01402	HicB_lk_antitox;RHH_1	HicB_like antitoxin of bacterial toxin-antitoxin system;Ribbon-helix-helix protein, copG family	COG1598	family UPF0150	GO:0006355;GO:0003677	regulation of transcription, DNA-templated;;DNA binding	-	-	NO	-	-		-	-	-	-	-	-	-	-	-	-		-	-	-	-	-		-	-
	gene2665	-	2701740	2701603	138	MULTISPECIES: entericidin A/B family lipoprotein	-	PF08085	Entericidin	Entericidin EcnA/B family	-	-	GO:0009636;GO:0016020	response to toxic substance;;membrane	-	-	NO	-	-		-	-	-	-	-	-	-	-	-	-		-	-	-	-	Incompletely Characterized Transport Systems		1	-
	gene2668	trmD	2705489	2706214	726	tRNA (guanosine(37)-N1)-methyltransferase TrmD	tRNA (guanine-N(1)-)-methyltransferase OS=Caulobacter vibrioides (strain ATCC 19089 / CB15) OX=190650 GN=trmD PE=3 SV=1	PF01746	tRNA_m1G_MT	tRNA (Guanine-1)-methyltransferase	COG0336	Specifically methylates guanosine-37 in various tRNAs (By similarity)	GO:0005737;GO:0052906	cytoplasm;;tRNA (guanine(37)-N(1))-methyltransferase activity	K00554	tRNA (guanine37-N1)-methyltransferase [EC:2.1.1.228]	NO	-	-		-	-	-	-	-	-	-	-	-	-		-	-	-	-	-		-	-
	gene2672	-	2708715	2708185	531	MULTISPECIES: CHAP domain-containing protein	-	PF05257	CHAP	CHAP domain	COG3942	domain protein	-	-	-	-	NO	-	-		-	-	-	-	-	-	-	-	-	-		-	-	-	-	-		0	-
	gene2678	-	2712575	2712387	189	YnbE family lipoprotein	-	-	-	-	-	-	-	-	-	-	NO	-	-		-	-	-	-	-	-	-	-	-	-		-	-	-	-	-		1	-
	gene2688	bkdA2	2726106	2724988	1119	2-oxoisovalerate dehydrogenase subunit beta	2-oxoisovalerate dehydrogenase subunit beta OS=Pseudomonas aeruginosa (strain ATCC 15692 / DSM 22644 / CIP 104116 / JCM 14847 / LMG 12228 / 1C / PRS 101 / PAO1) OX=208964 GN=bkdA2 PE=3 SV=1	PF02779;PF02780	Transket_pyr;Transketolase_C	Transketolase, pyrimidine binding domain;Transketolase, C-terminal domain	COG0022	Dehydrogenase, E1 component	GO:0003824;GO:0003863	catalytic activity;;3-methyl-2-oxobutanoate dehydrogenase (2-methylpropanoyl-transferring) activity	K00167	2-oxoisovalerate dehydrogenase E1 component beta subunit [EC:1.2.4.4]	NO	-	-		-	-	-	-	-	-	-	-	-	-		PHI:4610	Pyruvate Dehyrogenase	Mycoplasma agalactiae	Homo sapiens (related: human)	-		-	-
	gene2710	clpB	2750690	2748102	2589	ATP-dependent chaperone ClpB	Chaperone protein ClpB OS=Caulobacter vibrioides (strain ATCC 19089 / CB15) OX=190650 GN=clpB PE=3 SV=1	PF07724;PF17871;PF10431;PF02861;PF02861;PF00004;PF00004;PF07728	AAA_2;AAA_lid_9;ClpB_D2-small;Clp_N;Clp_N;AAA;AAA;AAA_5	AAA domain (Cdc48 subfamily);AAA lid domain;C-terminal, D2-small domain, of ClpB protein;Clp amino terminal domain, pathogenicity island component;Clp amino terminal domain, pathogenicity island component;ATPase family associated with various cellular activities (AAA);ATPase family associated with various cellular activities (AAA);AAA domain (dynein-related subfamily)	COG0542	ATP-dependent CLP protease ATP-binding subunit	GO:0009408;GO:0042026;GO:0019538;GO:0005737;GO:0005524	response to heat;;protein refolding;;protein metabolic process;;cytoplasm;;ATP binding	K03695	ATP-dependent Clp protease ATP-binding subunit ClpB	NO	-	-		-	-	-	-	-	VFG048693(gb|YP_005226603.1)	T6SS (VF0569)	Antibacterial activity;	-	-		PHI:7106;PHI:7393	Type VI secretion system protein;T6SS-1 component	Erwinia amylovora	Pyrus communis (related: pear);Malus domestica (related: apple)	Primary Active Transporters		-	-
	gene2721	fadJ	2763151	2765349	2199	putative fatty acid oxidation complex subunit alpha	Fatty acid oxidation complex subunit alpha OS=Idiomarina loihiensis (strain ATCC BAA-735 / DSM 15497 / L2-TR) OX=283942 GN=fadJ PE=3 SV=1	PF02737;PF00378;PF00725;PF16113	3HCDH_N;ECH_1;3HCDH;ECH_2	3-hydroxyacyl-CoA dehydrogenase, NAD binding domain;Enoyl-CoA hydratase/isomerase;3-hydroxyacyl-CoA dehydrogenase, C-terminal domain;Enoyl-CoA hydratase/isomerase	COG1250	Dehydrogenase	GO:0006635;GO:0003857	fatty acid beta-oxidation;;3-hydroxyacyl-CoA dehydrogenase activity	K01782	3-hydroxyacyl-CoA dehydrogenase / enoyl-CoA hydratase / 3-hydroxybutyryl-CoA epimerase [EC:1.1.1.35 4.2.1.17 5.1.2.3]	NO	-	-		-	-	-	-	-	-	-	-	-	-		PHI:9517	Enoyl-CoA hydratase	Fusarium graminearum	Triticum aestivum (related: bread wheat)	-		-	-
	gene2726	-	2770813	2771319	507	pyridoxamine 5'-phosphate oxidase family protein	-	PF16242	Pyrid_ox_like	Pyridoxamine 5'-phosphate oxidase like	COG3871	general stress protein	GO:0048037	cofactor binding	-	-	NO	-	-		-	-	-	-	-	-	-	-	-	-		-	-	-	-	-		-	-
	gene2766	trxA	2810622	2810954	333	MULTISPECIES: thioredoxin	Thioredoxin OS=Rhodobacter sphaeroides OX=1063 GN=trxA PE=1 SV=3	PF00085;PF13098;PF00578	Thioredoxin;Thioredoxin_2;AhpC-TSA	Thioredoxin;Thioredoxin-like domain;AhpC/TSA family	COG0526	Thioredoxin	GO:0045454;GO:0006662;GO:0005623;GO:0015035	cell redox homeostasis;;glycerol ether metabolic process;;cell;;protein disulfide oxidoreductase activity	K03671	thioredoxin 1	NO	-	-		-	-	-	-	-	-	-	-	-	-		PHI:2644	Redox activity	Salmonella enterica	Caenorhabditis elegans (related: roundworm)	-		-	-
	gene2777	rpsT	2820308	2820577	270	ribosomal protein S20	30S ribosomal protein S20 OS=Caulobacter vibrioides (strain NA1000 / CB15N) OX=565050 GN=rpsT PE=3 SV=2	PF01649	Ribosomal_S20p	Ribosomal protein S20	COG0268	Binds directly to 16S ribosomal RNA (By similarity)	GO:0006412;GO:0005840;GO:0003735;GO:0019843	translation;;ribosome;;structural constituent of ribosome;;rRNA binding	K02968	small subunit ribosomal protein S20	NO	-	-		-	-	-	-	-	-	-	-	-	-		-	-	-	-	-		-	-
	Novel00009	-	92141	92324	184
	Novel00073	-	416456	416730	275
	Novel00111	-	638898	639951	1054
	Novel00139	-	932874	936317	3444
	Novel00147	-	1013622	1014257	636
	Novel00148	-	1034678	1035475	798
	Novel00171	-	1294008	1294293	286
	Novel00204	-	1638133	1638307	175
	Novel00256	-	2061478	2064894	3417
	Novel00261	-	2097028	2097115	88
	Novel00263	-	2100454	2102227	1774
	Novel00285	-	2407290	2408017	728
	Novel00289	-	2430097	2430231	135
	Novel00307	-	2527242	2530902	3661
	Novel00334	-	2771139	2771333	195
down-regulation	Novel00297	-	2493150	2493392	243
	Novel00120	-	674628	675009	382
	sRNA00034	-	721047	721128	82
