# Supplementary material for: Ochratoxin A Degradation and Stress Response Mechanism of Brevundimonas naejangsanensis ML17 Determined by Transcriptomic Analysis
Source: Foods. 2024 Nov 21;13(23):3732. doi: 10.3390/foods13233732 (PMC11640390; doi:10.3390/foods13233732)
Supplement: Supplementary file 1 [file foods-13-03732-s001.zip › Table S3 Functional enrichment analysis of differentially expressed genes.csv]

Category	GOID	Description	GeneRatio	BgRatio	pvalue	padj	geneID	geneName	Count
BP	GO:0006412	translation	28/83	66/748	0.00000000	0.00000000	gene2009/gene1997/gene2001/gene0042/gene1996/gene2006/gene2000/gene2011/gene2036/gene2005/gene1985/gene1987/gene2008/gene1995/gene0039/gene2010/gene1856/gene1998/gene1220/gene2004/gene1926/gene1219/gene2030/gene2022/gene1529/gene1994/gene1386/Novel00111	--/--/--/--/--/--/--/--/--/--/--/--/--/--/--/--/--/--/--/--/--/--/--/--/--/--/--/-	28
BP	GO:0043043	peptide biosynthetic process	28/83	67/748	0.00000000	0.00000000	gene2009/gene1997/gene2001/gene0042/gene1996/gene2006/gene2000/gene2011/gene2036/gene2005/gene1985/gene1987/gene2008/gene1995/gene0039/gene2010/gene1856/gene1998/gene1220/gene2004/gene1926/gene1219/gene2030/gene2022/gene1529/gene1994/gene1386/Novel00111	--/--/--/--/--/--/--/--/--/--/--/--/--/--/--/--/--/--/--/--/--/--/--/--/--/--/--/-	28
BP	GO:0034645	cellular macromolecule biosynthetic process	45/83	164/748	0.00000000	0.00000000	gene2009/gene1986/gene1997/gene2001/gene0042/gene1996/gene2006/gene2000/gene2011/gene2036/gene2005/gene0236/gene2492/gene1985/gene1987/gene2008/gene2037/gene1995/gene0039/gene2010/gene1856/gene1998/gene1220/gene2004/gene1926/gene0399/gene0397/gene2025/gene1219/gene0385/gene2030/gene1801/gene2022/gene2024/gene0514/gene1529/gene1994/gene0215/gene1386/gene1836/gene2477/gene0757/gene2042/Novel00111/g…	--/--/--/--/--/--/--/--/--/--/--/--/--/--/--/--/--/--/--/--/--/--/--/--/--/--/--/--/--/--/--/--/--/--/--/--/--/--/--/--/--/--/--/-/--	45
BP	GO:0006518	peptide metabolic process	28/83	68/748	0.00000000	0.00000000	gene2009/gene1997/gene2001/gene0042/gene1996/gene2006/gene2000/gene2011/gene2036/gene2005/gene1985/gene1987/gene2008/gene1995/gene0039/gene2010/gene1856/gene1998/gene1220/gene2004/gene1926/gene1219/gene2030/gene2022/gene1529/gene1994/gene1386/Novel00111	--/--/--/--/--/--/--/--/--/--/--/--/--/--/--/--/--/--/--/--/--/--/--/--/--/--/--/-	28
BP	GO:0043604	amide biosynthetic process	28/83	69/748	0.00000000	0.00000000	gene2009/gene1997/gene2001/gene0042/gene1996/gene2006/gene2000/gene2011/gene2036/gene2005/gene1985/gene1987/gene2008/gene1995/gene0039/gene2010/gene1856/gene1998/gene1220/gene2004/gene1926/gene1219/gene2030/gene2022/gene1529/gene1994/gene1386/Novel00111	--/--/--/--/--/--/--/--/--/--/--/--/--/--/--/--/--/--/--/--/--/--/--/--/--/--/--/-	28
BP	GO:0009059	macromolecule biosynthetic process	45/83	167/748	0.00000000	0.00000000	gene2009/gene1986/gene1997/gene2001/gene0042/gene1996/gene2006/gene2000/gene2011/gene2036/gene2005/gene0236/gene2492/gene1985/gene1987/gene2008/gene2037/gene1995/gene0039/gene2010/gene1856/gene1998/gene1220/gene2004/gene1926/gene0399/gene0397/gene2025/gene1219/gene0385/gene2030/gene1801/gene2022/gene2024/gene0514/gene1529/gene1994/gene0215/gene1386/gene1836/gene2477/gene0757/gene2042/Novel00111/g…	--/--/--/--/--/--/--/--/--/--/--/--/--/--/--/--/--/--/--/--/--/--/--/--/--/--/--/--/--/--/--/--/--/--/--/--/--/--/--/--/--/--/--/-/--	45
BP	GO:0010467	gene expression	46/83	175/748	0.00000000	0.00000000	gene2009/gene1986/gene1997/gene2001/gene0042/gene1996/gene2006/gene2000/gene2011/gene2036/gene2005/gene0236/gene2492/gene1985/gene1987/gene2008/gene2037/gene1995/gene0039/gene2010/gene1856/gene1998/gene1220/gene2004/gene1926/gene0399/gene0397/gene2025/gene1219/gene0385/gene2030/gene0544/gene1801/gene0111/gene2022/gene2024/gene1529/gene1994/gene0215/gene1386/gene0113/gene2477/gene0757/gene2042/Nov…	--/--/--/--/--/--/--/--/--/--/--/--/--/--/--/--/--/--/--/--/--/--/--/--/--/--/--/--/--/--/--/--/--/--/--/--/--/--/--/--/--/--/--/--/-/--	46
BP	GO:0043603	cellular amide metabolic process	28/83	72/748	0.00000000	0.00000000	gene2009/gene1997/gene2001/gene0042/gene1996/gene2006/gene2000/gene2011/gene2036/gene2005/gene1985/gene1987/gene2008/gene1995/gene0039/gene2010/gene1856/gene1998/gene1220/gene2004/gene1926/gene1219/gene2030/gene2022/gene1529/gene1994/gene1386/Novel00111	--/--/--/--/--/--/--/--/--/--/--/--/--/--/--/--/--/--/--/--/--/--/--/--/--/--/--/-	28
BP	GO:0044267	cellular protein metabolic process	29/83	79/748	0.00000000	0.00000000	gene2009/gene1997/gene2001/gene0042/gene1996/gene2006/gene2000/gene2011/gene2036/gene2005/gene1985/gene1987/gene2008/gene1995/gene0039/gene2010/gene1856/gene1998/gene1220/gene2004/gene1926/gene1219/gene2030/gene0544/gene2022/gene1529/gene1994/gene1386/Novel00111	--/--/--/--/--/--/--/--/--/--/--/--/--/--/--/--/--/--/--/--/--/--/--/--/--/--/--/--/-	29
BP	GO:0044271	cellular nitrogen compound biosynthetic process	47/83	193/748	0.00000000	0.00000000	gene2009/gene1986/gene1997/gene2001/gene0042/gene1996/gene2006/gene2000/gene2011/gene2036/gene2005/gene0236/gene2492/gene1985/gene1987/gene1944/gene2008/gene2037/gene1995/gene0039/gene2010/gene1856/gene1998/gene1220/gene2004/gene1926/gene0399/gene0397/gene2025/gene1219/gene0451/gene0385/gene2030/gene1801/gene2022/gene2024/gene1529/gene0452/gene1994/gene0215/gene1386/gene2301/gene2477/gene0757/gen…	--/--/--/--/--/--/--/--/--/--/--/--/--/--/--/--/--/--/--/--/--/--/--/--/--/--/--/--/--/--/--/--/--/--/--/--/--/--/--/--/--/--/--/--/--/-/--	47
BP	GO:1901576	organic substance biosynthetic process	51/83	258/748	0.00000009	0.00000131	gene2009/gene1986/gene1997/gene2001/gene0042/gene1996/gene2006/gene2000/gene2011/gene2036/gene2005/gene0236/gene2492/gene1985/gene1987/gene1944/gene2008/gene2037/gene1995/gene0039/gene2010/gene1856/gene1998/gene1220/gene2004/gene1926/gene0399/gene0397/gene2025/gene1219/gene0451/gene0385/gene2030/gene1801/gene2022/gene2024/gene0514/gene1529/gene0452/gene1994/gene0215/gene1386/gene1836/gene2301/gen…	--/--/--/--/--/--/--/--/--/--/--/--/--/--/--/--/--/--/--/--/--/--/--/--/--/--/--/--/--/--/--/--/--/--/--/--/--/--/--/--/--/--/--/--/--/--/--/--/-/--/--	51
BP	GO:0019538	protein metabolic process	34/83	135/748	0.00000015	0.00000168	gene2009/gene1997/gene2001/gene0042/gene1996/gene2006/gene2000/gene2011/gene2036/gene2005/gene1985/gene1987/gene2008/gene1995/gene0039/gene2010/gene1856/gene1998/gene1220/gene2004/gene1926/gene1219/gene2030/gene0544/gene2022/gene1269/gene1529/gene1994/gene2447/gene1837/gene1386/gene1036/gene0095/Novel00111	--/--/--/--/--/--/--/--/--/--/--/--/--/--/--/--/--/--/--/--/--/--/--/--/--/--/--/--/--/--/--/--/--/-	34
BP	GO:0044260	cellular macromolecule metabolic process	46/83	221/748	0.00000015	0.00000168	gene2009/gene1986/gene1997/gene2001/gene0042/gene1996/gene2006/gene2000/gene2011/gene2036/gene2005/gene0236/gene2492/gene1985/gene1987/gene2008/gene2037/gene1995/gene0039/gene2010/gene1856/gene1998/gene1220/gene2004/gene1926/gene0399/gene0397/gene2025/gene1219/gene0385/gene2030/gene0544/gene1801/gene2022/gene2024/gene0514/gene1529/gene1994/gene0215/gene1386/gene1836/gene2477/gene0757/gene2042/Nov…	--/--/--/--/--/--/--/--/--/--/--/--/--/--/--/--/--/--/--/--/--/--/--/--/--/--/--/--/--/--/--/--/--/--/--/--/--/--/--/--/--/--/--/--/-/--	46
BP	GO:0044249	cellular biosynthetic process	50/83	253/748	0.00000015	0.00000168	gene2009/gene1986/gene1997/gene2001/gene0042/gene1996/gene2006/gene2000/gene2011/gene2036/gene2005/gene0236/gene2492/gene1985/gene1987/gene1944/gene2008/gene2037/gene1995/gene0039/gene2010/gene1856/gene1998/gene1220/gene2004/gene1926/gene0399/gene0397/gene2025/gene1219/gene0451/gene0385/gene2030/gene1801/gene2022/gene2024/gene0514/gene1529/gene0452/gene1994/gene0215/gene1386/gene1836/gene2301/gen…	--/--/--/--/--/--/--/--/--/--/--/--/--/--/--/--/--/--/--/--/--/--/--/--/--/--/--/--/--/--/--/--/--/--/--/--/--/--/--/--/--/--/--/--/--/--/--/--/-/--	50
BP	GO:0009058	biosynthetic process	53/83	289/748	0.00000074	0.00000755	gene2009/gene1986/gene1997/gene2001/gene0042/gene1996/gene2006/gene2000/gene2011/gene2036/gene2005/gene0236/gene2492/gene1985/gene1987/gene1944/gene2008/gene2037/gene1995/gene0039/gene2010/gene1856/gene1998/gene1220/gene2004/gene1926/gene0399/gene0397/gene2025/gene1219/gene0451/gene0385/gene2030/gene0544/gene1801/gene2022/gene2024/gene0514/gene1529/gene0452/gene1609/gene1994/gene0215/gene1386/gen…	--/--/--/--/--/--/--/--/--/--/--/--/--/--/--/--/--/--/--/--/--/--/--/--/--/--/--/--/--/--/--/--/--/--/--/--/--/--/--/--/--/--/--/--/--/--/--/--/--/--/-/--/--	53
BP	GO:1901566	organonitrogen compound biosynthetic process	32/83	132/748	0.00000115	0.00001110	gene2009/gene1997/gene2001/gene0042/gene1996/gene2006/gene2000/gene2011/gene2036/gene2005/gene1985/gene1987/gene1944/gene2008/gene1995/gene0039/gene2010/gene1856/gene1998/gene1220/gene2004/gene1926/gene1219/gene0451/gene2030/gene2022/gene1529/gene0452/gene1994/gene1386/gene2301/Novel00111	--/--/--/--/--/--/--/--/--/--/--/--/--/--/--/--/--/--/--/--/--/--/--/--/--/--/--/--/--/--/--/-	32
BP	GO:0034641	cellular nitrogen compound metabolic process	52/83	310/748	0.00003025	0.00026355	gene2009/gene1986/gene1997/gene2001/gene0042/gene1996/gene2006/gene2000/gene2011/gene2036/gene2005/gene0236/gene2492/gene1985/gene1987/gene1944/gene2008/gene2037/gene1995/gene0039/gene2010/gene1856/gene1998/gene1220/gene2004/gene1926/gene0399/gene0397/gene2025/gene1219/gene0451/gene0385/gene2030/gene1801/gene0111/gene2022/gene0453/gene2024/gene0514/gene1529/gene0452/gene1994/gene0215/gene1386/gen…	--/--/--/--/--/--/--/--/--/--/--/--/--/--/--/--/--/--/--/--/--/--/--/--/--/--/--/--/--/--/--/--/--/--/--/--/--/--/--/--/--/--/--/--/--/--/--/--/--/--/-/--	52
BP	GO:0043170	macromolecule metabolic process	53/83	319/748	0.00003080	0.00026355	gene2009/gene1986/gene1997/gene2001/gene0042/gene1996/gene2006/gene2000/gene2011/gene2036/gene2005/gene0236/gene2492/gene1985/gene1987/gene2008/gene2037/gene1995/gene0039/gene2010/gene1856/gene1998/gene1220/gene2004/gene1926/gene0399/gene0397/gene2025/gene1219/gene0385/gene2030/gene0544/gene1801/gene0111/gene2022/gene1269/gene2024/gene0514/gene1529/gene1994/gene0215/gene2447/gene1837/gene1386/gen…	--/--/--/--/--/--/--/--/--/--/--/--/--/--/--/--/--/--/--/--/--/--/--/--/--/--/--/--/--/--/--/--/--/--/--/--/--/--/--/--/--/--/--/--/--/--/--/--/--/--/--/-/--	53
BP	GO:0044237	cellular metabolic process	63/83	419/748	0.00005897	0.00047795	gene2009/gene1986/gene1997/gene2001/gene0042/gene1996/gene2006/gene2046/gene2140/gene2000/gene2011/gene2036/gene2005/gene0236/gene2492/gene1985/gene2362/gene1987/gene1944/gene2008/gene2037/gene1995/gene0039/gene0733/gene2010/gene1856/gene1998/gene1220/gene2004/gene1347/gene1926/gene0399/gene0397/gene2025/gene1219/gene0451/gene0385/gene2030/gene0544/gene2141/gene1801/gene0111/gene1940/gene2022/gen…	--/--/--/--/--/--/--/--/--/--/--/--/--/--/--/--/--/--/--/--/--/--/--/--/--/--/--/--/--/--/--/--/--/--/--/--/--/--/--/--/--/--/--/--/--/--/--/--/--/--/--/--/--/--/--/--/--/--/--/--/-/--/--	63
BP	GO:0044238	primary metabolic process	64/83	455/748	0.00070806	0.00545204	gene2009/gene1986/gene1997/gene2001/gene0042/gene1996/gene2006/gene2000/gene2011/gene2036/gene2005/gene0236/gene2492/gene1985/gene1987/gene2008/gene0610/gene2037/gene1995/gene0039/gene2010/gene1856/gene1998/gene1220/gene2004/gene1347/gene1926/gene0399/gene0397/gene2025/gene1219/gene0451/gene0385/gene2030/gene0544/gene1801/gene0111/gene2022/gene1269/gene0453/gene2024/gene0514/gene1529/gene0920/gen…	--/--/--/--/--/--/--/--/--/--/--/--/--/--/--/--/--/--/--/--/--/--/--/--/--/--/--/--/--/--/--/--/--/--/--/--/--/--/--/--/--/--/--/--/--/--/--/--/--/--/--/--/--/--/--/--/--/--/--/--/-/--/--/--	64
BP	GO:1901564	organonitrogen compound metabolic process	40/83	243/748	0.00116365	0.00853340	gene2009/gene1997/gene2001/gene0042/gene1996/gene2006/gene2000/gene2011/gene2036/gene2005/gene1985/gene1987/gene1944/gene2008/gene1995/gene0039/gene2010/gene1856/gene1998/gene1220/gene2004/gene1926/gene1219/gene0451/gene2030/gene0544/gene2022/gene1269/gene0453/gene1529/gene0920/gene0452/gene1994/gene2447/gene1837/gene1386/gene2301/gene1036/gene0095/Novel00111	--/--/--/--/--/--/--/--/--/--/--/--/--/--/--/--/--/--/--/--/--/--/--/--/--/--/--/--/--/--/--/--/--/--/--/--/--/--/--/-	40
BP	GO:0006807	nitrogen compound metabolic process	59/83	428/748	0.00427671	0.02993696	gene2009/gene1986/gene1997/gene2001/gene0042/gene1996/gene2006/gene2000/gene2011/gene2036/gene2005/gene0236/gene2492/gene1985/gene1987/gene1944/gene2008/gene2037/gene1995/gene0039/gene2010/gene1856/gene1998/gene1220/gene2004/gene1926/gene0399/gene0397/gene2025/gene1219/gene0451/gene0385/gene2030/gene0544/gene1801/gene0111/gene2022/gene1269/gene0453/gene2024/gene0514/gene1529/gene0920/gene0452/gen…	--/--/--/--/--/--/--/--/--/--/--/--/--/--/--/--/--/--/--/--/--/--/--/--/--/--/--/--/--/--/--/--/--/--/--/--/--/--/--/--/--/--/--/--/--/--/--/--/--/--/--/--/--/--/--/--/--/-/--	59
BP	GO:0055114	oxidation-reduction process	6/83	16/748	0.00501618	0.03358662	gene2046/gene2140/gene0733/gene1347/gene2141/gene1940	--/--/--/--/--/--	6
CC	GO:0005840	ribosome	25/46	39/270	0.00000000	0.00000000	gene2009/gene1997/gene2001/gene1996/gene2006/gene2000/gene2011/gene2036/gene0619/gene1985/gene1987/gene2008/gene1995/gene0039/gene2010/gene1856/gene1998/gene1220/gene2004/gene1926/gene1219/gene2030/gene2022/gene1994/Novel00111	--/--/--/--/--/--/--/--/--/--/--/--/--/--/--/--/--/--/--/--/--/--/--/--/-	25
CC	GO:0043229	intracellular organelle	25/46	40/270	0.00000000	0.00000000	gene2009/gene1997/gene2001/gene1996/gene2006/gene2000/gene2011/gene2036/gene0619/gene1985/gene1987/gene2008/gene1995/gene0039/gene2010/gene1856/gene1998/gene1220/gene2004/gene1926/gene1219/gene2030/gene2022/gene1994/Novel00111	--/--/--/--/--/--/--/--/--/--/--/--/--/--/--/--/--/--/--/--/--/--/--/--/-	25
CC	GO:0043232	intracellular non-membrane-bounded organelle	25/46	40/270	0.00000000	0.00000000	gene2009/gene1997/gene2001/gene1996/gene2006/gene2000/gene2011/gene2036/gene0619/gene1985/gene1987/gene2008/gene1995/gene0039/gene2010/gene1856/gene1998/gene1220/gene2004/gene1926/gene1219/gene2030/gene2022/gene1994/Novel00111	--/--/--/--/--/--/--/--/--/--/--/--/--/--/--/--/--/--/--/--/--/--/--/--/-	25
CC	GO:1990904	ribonucleoprotein complex	25/46	40/270	0.00000000	0.00000000	gene2009/gene1997/gene2001/gene1996/gene2006/gene2000/gene2011/gene2036/gene0619/gene1985/gene1987/gene2008/gene1995/gene0039/gene2010/gene1856/gene1998/gene1220/gene2004/gene1926/gene1219/gene2030/gene2022/gene1994/Novel00111	--/--/--/--/--/--/--/--/--/--/--/--/--/--/--/--/--/--/--/--/--/--/--/--/-	25
CC	GO:0044444	cytoplasmic part	25/46	41/270	0.00000000	0.00000000	gene2009/gene1997/gene2001/gene1996/gene2006/gene2000/gene2011/gene2036/gene0619/gene1985/gene1987/gene2008/gene1995/gene0039/gene2010/gene1856/gene1998/gene1220/gene2004/gene1926/gene1219/gene2030/gene2022/gene1994/Novel00111	--/--/--/--/--/--/--/--/--/--/--/--/--/--/--/--/--/--/--/--/--/--/--/--/-	25
CC	GO:0043226	organelle	25/46	45/270	0.00000000	0.00000000	gene2009/gene1997/gene2001/gene1996/gene2006/gene2000/gene2011/gene2036/gene0619/gene1985/gene1987/gene2008/gene1995/gene0039/gene2010/gene1856/gene1998/gene1220/gene2004/gene1926/gene1219/gene2030/gene2022/gene1994/Novel00111	--/--/--/--/--/--/--/--/--/--/--/--/--/--/--/--/--/--/--/--/--/--/--/--/-	25
CC	GO:0043228	non-membrane-bounded organelle	25/46	45/270	0.00000000	0.00000000	gene2009/gene1997/gene2001/gene1996/gene2006/gene2000/gene2011/gene2036/gene0619/gene1985/gene1987/gene2008/gene1995/gene0039/gene2010/gene1856/gene1998/gene1220/gene2004/gene1926/gene1219/gene2030/gene2022/gene1994/Novel00111	--/--/--/--/--/--/--/--/--/--/--/--/--/--/--/--/--/--/--/--/--/--/--/--/-	25
CC	GO:0032991	protein-containing complex	28/46	58/270	0.00000000	0.00000000	gene2009/gene1997/gene2001/gene1996/gene2006/gene2046/gene2000/gene2011/gene2036/gene0619/gene1985/gene1987/gene2008/gene1995/gene0039/gene2010/gene1856/gene1998/gene1220/gene2004/gene1926/gene1219/gene2030/gene2022/gene0452/gene1994/gene2301/Novel00111	--/--/--/--/--/--/--/--/--/--/--/--/--/--/--/--/--/--/--/--/--/--/--/--/--/--/--/-	28
CC	GO:0005737	cytoplasm	25/46	61/270	0.00000018	0.00000031	gene2009/gene1997/gene2001/gene1996/gene2006/gene2000/gene2011/gene2036/gene0619/gene1985/gene1987/gene2008/gene1995/gene0039/gene2010/gene1856/gene1998/gene1220/gene2004/gene1926/gene1219/gene2030/gene2022/gene1994/Novel00111	--/--/--/--/--/--/--/--/--/--/--/--/--/--/--/--/--/--/--/--/--/--/--/--/-	25
CC	GO:0005622	intracellular	27/46	72/270	0.00000038	0.00000055	gene2009/gene1997/gene2001/gene1996/gene2006/gene2000/gene2011/gene2036/gene0619/gene1985/gene1987/gene2008/gene1995/gene0039/gene2010/gene1856/gene1998/gene1220/gene2004/gene1926/gene1219/gene2030/gene2022/gene0452/gene1994/gene2301/Novel00111	--/--/--/--/--/--/--/--/--/--/--/--/--/--/--/--/--/--/--/--/--/--/--/--/--/--/-	27
CC	GO:0044424	intracellular part	27/46	72/270	0.00000038	0.00000055	gene2009/gene1997/gene2001/gene1996/gene2006/gene2000/gene2011/gene2036/gene0619/gene1985/gene1987/gene2008/gene1995/gene0039/gene2010/gene1856/gene1998/gene1220/gene2004/gene1926/gene1219/gene2030/gene2022/gene0452/gene1994/gene2301/Novel00111	--/--/--/--/--/--/--/--/--/--/--/--/--/--/--/--/--/--/--/--/--/--/--/--/--/--/-	27
CC	GO:0005623	cell	28/46	98/270	0.00017641	0.00021712	gene2009/gene1997/gene2001/gene1996/gene2006/gene2000/gene2011/gene2036/gene0619/gene1985/gene1987/gene2008/gene1995/gene0039/gene2010/gene1856/gene1998/gene1220/gene2004/gene1926/gene1219/gene2030/gene2022/gene0948/gene0452/gene1994/gene2301/Novel00111	--/--/--/--/--/--/--/--/--/--/--/--/--/--/--/--/--/--/--/--/--/--/--/--/--/--/--/-	28
CC	GO:0044464	cell part	28/46	98/270	0.00017641	0.00021712	gene2009/gene1997/gene2001/gene1996/gene2006/gene2000/gene2011/gene2036/gene0619/gene1985/gene1987/gene2008/gene1995/gene0039/gene2010/gene1856/gene1998/gene1220/gene2004/gene1926/gene1219/gene2030/gene2022/gene0948/gene0452/gene1994/gene2301/Novel00111	--/--/--/--/--/--/--/--/--/--/--/--/--/--/--/--/--/--/--/--/--/--/--/--/--/--/--/-	28
MF	GO:0003735	structural constituent of ribosome	25/114	39/1151	0.00000000	0.00000000	gene2009/gene1997/gene2001/gene1996/gene2006/gene2000/gene2011/gene2036/gene2005/gene1985/gene1987/gene2008/gene1995/gene0039/gene2010/gene1856/gene1998/gene1220/gene2004/gene1926/gene1219/gene2030/gene2022/gene1994/Novel00111	--/--/--/--/--/--/--/--/--/--/--/--/--/--/--/--/--/--/--/--/--/--/--/--/-	25
MF	GO:0005198	structural molecule activity	26/114	46/1151	0.00000000	0.00000000	gene2009/gene1997/gene2001/gene1996/gene2006/gene2000/gene2011/gene2036/gene2005/gene1904/gene1985/gene1987/gene2008/gene1995/gene0039/gene2010/gene1856/gene1998/gene1220/gene2004/gene1926/gene1219/gene2030/gene2022/gene1994/Novel00111	--/--/--/--/--/--/--/--/--/--/--/--/--/--/--/--/--/--/--/--/--/--/--/--/--/-	26
MF	GO:0009055	electron transfer activity	8/114	19/1151	0.00021699	0.00597388	gene2046/gene2140/gene2139/gene0733/gene0737/gene2141/gene1940/gene0275	--/--/--/--/--/--/--/--	8
MF	GO:0015078	proton transmembrane transporter activity	7/114	15/1151	0.00025694	0.00597388	gene2140/gene2139/gene0733/gene0737/gene2141/gene0452/gene2301	--/--/--/--/--/--/--	7
MF	GO:0015077	monovalent inorganic cation transmembrane transporter activity	7/114	17/1151	0.00065538	0.01219000	gene2140/gene2139/gene0733/gene0737/gene2141/gene0452/gene2301	--/--/--/--/--/--/--	7
MF	GO:0022890	inorganic cation transmembrane transporter activity	7/114	19/1151	0.00143355	0.02068443	gene2140/gene2139/gene0733/gene0737/gene2141/gene0452/gene2301	--/--/--/--/--/--/--	7
MF	GO:0097159	organic cyclic compound binding	56/114	415/1151	0.00177931	0.02068443	gene2360/gene0103/Novel00285/gene1986/gene0042/gene1996/gene2019/gene2140/gene2005/gene0291/gene2492/gene0039/gene0733/gene1217/Novel00263/gene1856/gene1268/gene1926/gene0399/gene0397/gene2025/gene0451/gene0385/gene1801/gene0111/gene0504/gene2710/gene1269/gene1075/gene0453/gene0901/gene2024/gene0514/gene1529/gene0720/gene1609/gene1994/gene0079/gene0215/gene2447/gene0339/gene1386/gene1836/gene0113…	--/--/-/--/--/--/--/--/--/--/--/--/--/--/-/--/--/--/--/--/--/--/--/--/--/--/--/--/--/--/--/--/--/--/--/--/--/--/--/--/--/--/--/--/-/--/--/--/--/--/--/--/--/--/--/-	56
MF	GO:1901363	heterocyclic compound binding	56/114	415/1151	0.00177931	0.02068443	gene2360/gene0103/Novel00285/gene1986/gene0042/gene1996/gene2019/gene2140/gene2005/gene0291/gene2492/gene0039/gene0733/gene1217/Novel00263/gene1856/gene1268/gene1926/gene0399/gene0397/gene2025/gene0451/gene0385/gene1801/gene0111/gene0504/gene2710/gene1269/gene1075/gene0453/gene0901/gene2024/gene0514/gene1529/gene0720/gene1609/gene1994/gene0079/gene0215/gene2447/gene0339/gene1386/gene1836/gene0113…	--/--/-/--/--/--/--/--/--/--/--/--/--/--/-/--/--/--/--/--/--/--/--/--/--/--/--/--/--/--/--/--/--/--/--/--/--/--/--/--/--/--/--/--/-/--/--/--/--/--/--/--/--/--/--/-	56
MF	GO:0003723	RNA binding	13/114	56/1151	0.00212722	0.02198126	gene2360/Novel00285/gene0042/gene1996/gene2005/gene0039/gene1856/gene1926/gene0111/gene1529/gene1994/gene1386/gene0113	--/-/--/--/--/--/--/--/--/--/--/--/--	13
MF	GO:0008324	cation transmembrane transporter activity	7/114	23/1151	0.00497657	0.04036812	gene2140/gene2139/gene0733/gene0737/gene2141/gene0452/gene2301	--/--/--/--/--/--/--	7
MF	GO:0003676	nucleic acid binding	30/114	195/1151	0.00515128	0.04036812	gene2360/Novel00285/gene1986/gene0042/gene1996/gene2005/gene2492/gene0039/gene1856/gene1926/gene0399/gene0397/gene2025/gene0385/gene1801/gene0111/gene0504/gene2024/gene1529/gene0720/gene1994/gene0079/gene0215/gene0339/gene1386/gene1836/gene0113/gene2477/gene0757/gene2042	--/-/--/--/--/--/--/--/--/--/--/--/--/--/--/--/--/--/--/--/--/--/--/--/--/--/--/--/--/--	30
MF	GO:0015318	inorganic molecular entity transmembrane transporter activity	7/114	24/1151	0.00645870	0.04036812	gene2140/gene2139/gene0733/gene0737/gene2141/gene0452/gene2301	--/--/--/--/--/--/--	7
MF	GO:0001882	nucleoside binding	7/114	25/1151	0.00824725	0.04036812	gene2019/Novel00263/gene0901/Novel00256/gene1934/gene0014/Novel00139	--/-/--/-/--/--/-	7
MF	GO:0001883	purine nucleoside binding	7/114	25/1151	0.00824725	0.04036812	gene2019/Novel00263/gene0901/Novel00256/gene1934/gene0014/Novel00139	--/-/--/-/--/--/-	7
MF	GO:0005525	GTP binding	7/114	25/1151	0.00824725	0.04036812	gene2019/Novel00263/gene0901/Novel00256/gene1934/gene0014/Novel00139	--/-/--/-/--/--/-	7
MF	GO:0019001	guanyl nucleotide binding	7/114	25/1151	0.00824725	0.04036812	gene2019/Novel00263/gene0901/Novel00256/gene1934/gene0014/Novel00139	--/-/--/-/--/--/-	7
MF	GO:0032549	ribonucleoside binding	7/114	25/1151	0.00824725	0.04036812	gene2019/Novel00263/gene0901/Novel00256/gene1934/gene0014/Novel00139	--/-/--/-/--/--/-	7
MF	GO:0032550	purine ribonucleoside binding	7/114	25/1151	0.00824725	0.04036812	gene2019/Novel00263/gene0901/Novel00256/gene1934/gene0014/Novel00139	--/-/--/-/--/--/-	7
MF	GO:0032561	guanyl ribonucleotide binding	7/114	25/1151	0.00824725	0.04036812	gene2019/Novel00263/gene0901/Novel00256/gene1934/gene0014/Novel00139	--/-/--/-/--/--/-	7
